# Supplementary material for: Comparative genomic and transcriptomic analyses of Family-1 UDP glycosyltransferase in three Brassica species and Arabidopsis indicates stress-responsive regulation
Source: Sci Rep. 2018 Jan 30;8:1875. doi: 10.1038/s41598-018-19535-3 (PMC5789830; doi:10.1038/s41598-018-19535-3)
Supplement: Supplementary file 2 — Supplementary Table S1 [file 41598_2018_19535_MOESM2_ESM.xlsx]

## Sheet: B. rapa
Transcript stable ID	Chromosome/scaffold name	Gene Start (bp)	Gene End (bp)	% GC content	PSPG motif	Length	Mass
Bra000329.1	A03	10566266	10567709	42.59	WSPQLEVLSNKAIGCFLTHCGWNSTLEALAIGVPMVAMPQWIDQ	447	50425
Bra000330.1	A03	10584311	10585757	44.16	WSPQLEVLSNKAICCFLTHCGWNSTMEALTFGVPMVAMPQWTDQ	449	50276
Bra000471.1	A03	11265396	11266292	47.6	WSPQVEILSHKAVGSFVSHCGWNSIVESLWFGVPIVTWPMYAEQ	298	33384
Bra000542.1	A03	11677752	11679175	43.89	WAPQKEVLRHRAVGGFWNHCGWNSSLESISSGVPMICRPYSGDQ	448	50699
Bra000942.1	A03	14054274	14055239	47.1	WAPQAQILAHPSTGGFLSHCGWNSTLESIVSGAPLIAWPLYAEQ	321	35312
Bra001845.1	A03	18833375	18834841	50.03	WAPQSAIPANPAVRGFVTHCGWNSTLESIWFGVPIATWPLYAEQ	488	54536
Bra001846.1	A03	18835453	18836886	52.02	WAPQRAVLASPAIGGFVSHCGWNSILESVWFGVPVATWPLYAEQ	477	53132
Bra001847.1	A03	18843341	18844741	52.11	WAPQVAVLAKPAVGGFVTHCGWNSTLESLWFGVPTMAWPLYAEQ	466	52.378
Bra002556.1	A10	8888756	8890404	41.36	WAPQMEVLKHPAVGGFWSHCGWNSTLESIGEGVPMICRPFTGDQ	456	50.779
Bra003220.1	A07	11966276	11971233	35.05	WVNQLEVLAHPAVGAFWTHCGWNSTLESICEGVPMICTPFFTDQ	673	76.283
Bra003824.1	A07	15224406	15225818	53.79	WAPQVAVLQHRAVGAFLTHCGWNSVVEAVVAGVLMLTWPMRADQ	470	51.624
Bra004787.1	A05	1828516	1830271	44.02	WSPQLEVLSNKAIGCFLTHCGWNSTMEALTFGVPMVAMPQWTDQ	451	50.747
Bra004788.1	A05	1831237	1832659	45.33	WSPQLEVLSNKAVGCFMTHCGWNSTMEGLTLGVPMVAMPQWTDQ	428	48.121
Bra005227.1	A05	4129598	4131272	43.04	WCCQKAVISNPVIGGFLTHCGWNSILESVWCGLPLLCYPLLTDQ	484	54.379
Bra005229.1	A05	4146402	4148100	43.38	WCCQMAVISNPAIGGFLTQCGWNSVLESVWCGLPLLCYPLLNDQ	479	54.055
Bra005241.1	A05	4243034	4244524	45.34	WAPQVLILSHSSVGGFLTHCGWNSTLEGITSGLPLLTWPLFADQ	496	55.806
Bra005242.1	A05	4245399	4246889	43.73	WAPQVLILSHPSVGGFLTHCGWNSTLEGITFGLPLLTWPLFADQ	496	55.73
Bra005243.1	A05	4247519	4249011	43.67	WAPQVLILSHPSVGGFLTHCGWNSTLEGITSGVPLLTWPLFGDQ	461	51.848
Bra005245.1	A05	4252080	4253567	44.35	WAPQVLILSHPSVGGFLTHCGWNSTLEGITSGVPLLTWPLFGDQ	495	55.524
Bra005246.1	A05	4255584	4257071	44.42	WSPQVLILSHPAVGGFLTHCGWNSTLEGITSGVPLLTWPLFGDQ	495	55.491
Bra005641.1	A05	6696542	6698985	37.32	WVPQLEVLAHDSIGCFVTHCGWNSTLEALCLGVPLVGMPQWTDQ	435	48.928
Bra005869.1	A03	998642	1000637	37.27	WAPQQEVLKHRAVGGFLTHNGWNSTVESVCEGVPMICLPFVWDQ	429	48.952
Bra006271.1	A03	2771993	2773630	39.19	WVDQWEILSHESVKGFLSHCGWNSVQESICTGVPLLAWPMMAEQ	334	37.753
Bra006707.1	A03	4730479	4731935	44.68	WAPQMEVLRHPAVGGFWSHCGWNSTLESIGEGVPMICRPITGDQ	432	48.228
Bra006971.1	A09	26582776	26584284	44.73	WSPQAMILSHGSTGGFLTHCGWNSASEGVSFGVPMITWPMFAEQ	502	56.419
Bra006972.1	A09	26587947	26589452	43.63	WSPQAMILSHGSTGGFLTHCGWNSVIEGVSFGVPMITWPMFAEQ	501	56.653
Bra006973.1	A09	26595331	26596803	42.43	WAPQVFILSHASIGGFLTHCGWNSTLEGITAGVPLLTWPLFAEQ	490	54.65
Bra007184.1	A09	27817131	27819086	39.52	WANQLEVLAHPAVGVFWTHCGWNSTVESICEGVPMICTPCFTDQ	449	50.361
Bra007812.1	A09	31006803	31008221	54.62	WAPQVEVLAHKAVGGFVSHCGWNSVLESLWFGVPIATWPLYAEQ	472	52.514
Bra008354.1	A02	14990457	14992777	39.25	WCPQEKLLSHPAIGGFLTHCGWNSMMESVFAGAPMICWPFFADQ	474	53.56
Bra008535.1	A02	16281953	16283377	46.95	WAPQAQILAHSSTGGFLTHCGWNSTMESIVNGVPLIAWPLYAEQ	474	52.076
Bra008540.1	A02	16308411	16309859	48.72	WAPQAQILAHPSTGGFLTHCGWNSTLESIVSGVPLIAWPLYAEQ	482	53.087
Bra008734.1	A10	13625062	13626889	45.08	WVDQWEILSHESVKGFLSHCGWNSAQESICAGIPILAWPMMAEQ	490	55.14
Bra008873.1	A10	14231520	14232980	45.59	WAPQVDILSHKATCVFLSHCGWNSILESLSYGVPLLGWPMAGEQ	486	54.702
Bra009142.1	A10	15403467	15405225	41.39	WSPQQEVLAHRAVGGFLTHNGWNSTLESICEGVPMICLPGGWDQ	452	50.783
Bra009143.1	A10	15406034	15408681	36.66	WAPQLDVLAHRATGGFLTHNGWNSTLESICEGVPMISLPFVWDQ	452	51.222
Bra009144.1	A10	15411104	15413327	38.58	WAPQQEVLKHRATGGFLTHNGWNSTVESVCEGVPMICVPSVWDQ	450	51.153
Bra009145.1	A10	15413947	15415748	40.9	WAPQQEVLKHQAIGGFLTHNGWNSTVESVREGVPMICLPCIWDQ	453	51.664
Bra009146.1	A10	15416265	15417863	42.96	WAPQQEVLKHRAIGGFLTHNGMNSVVESICEGVPMICLPCLWDQ	452	51.438
Bra009147.1	A10	15419374	15421240	39.85	WAPQQEVLKHRAVGGFLTHNGWNSVVESVCEGVPMICLPFIWDQ	449	51.167
Bra010190.1	A06	20744066	20744446	49.61	WVPQVKILSHSSVGGFLTHCGWNSLVEGLGFGVPIL-FPVLNEQ	126	13.811
Bra011490.1	A01	1960428	1962166	44.91	WAPQVMILDHQATGVFVTHCGWNSVLEGVAAGLPMVTWPVGAEQ	482	54.01
Bra011495.1	A01	1941112	1942467	47.2	WAPQVLILEHQATGGFVTHCGWNSLLEGVAAGLPMVTWPIGAEQ	451	51.114
Bra011496.1	A01	1938685	1940306	44.2	WAPQVLILDHQAIGGFLTHCGWNSLLEGAASGLPMVTWPIGAEQ	495	55.652
Bra011705.1	A01	955360	956745	48.99	WAPQEEILAHEATGGFVSHCGWNSVLESIVNGVPMVAWPLYSEQ	461	50.88
Bra012092.1	A07	10076110	10077558	52.24	WAPQTEVLAHRAVGGFLTHCGWNSTLEGVVSGVPMIAWPLFAEQ	482	53.081
Bra012322.1	A07	8535976	8538545	39.81	WCPQEKVLSHPAVGGFLTHNGWNSTLESISAGVPMVCWPFFAEQ	491	55.261
Bra012323.1	A07	8531501	8533053	46.23	WCPQEKVLSHPAVGGFLTHCGWNSMLESLCGGVPMICWPFFAEQ	488	55.184
Bra012324.1	A07	8525768	8529940	31.85	WCPQEKVLCHPAIGGFLTHCGWNSTLESLCGGVPMICWPFFADQ	490	54.881
Bra012795.1	A03	22202615	22204039	54.74	WAPQVAVLAKPAIGSFVTHCGWNSMLESLWFGVPMVTWPLYAEQ	474	53.469
Bra012892.1	A03	21688760	21690205	48.89	WAPQAEILAHQAVGGFLTHCGWNSILESVVSGVPMIAWPLFAEQ	481	53.382
Bra012893.1	A03	21684416	21685888	50.85	WAPQAEILAHKAVGGFLTHCGWNSILESVVNGVPMIAWPLFADQ	490	53.796
Bra013043.1	A03	20816443	20818315	41.64	WVDQWEILSHESVKGFLSHCGWNSALESICVGIPLLAWPMMAEQ	412	46.521
Bra013105.1	A03	20443765	20445430	44.54	WAPQVLILDHKAVGGFVTHCGWNSVMEGIAAGLPMVTWPMGAEQ	484	54.023
Bra014225.1	A08	2374042	2375397	43.29	WVEQPLILSHQSVGCFVNHCGSGSMWESLVSDCQIVFIPQLGDQ	451	50.07
Bra014275.1	A08	2042408	2043778	49.23	WAPQVAVLSHVAVGGFLSHCGWNSVLEAVASGTTILAWPMEADQ	456	49.813
Bra015219.1	A10	3327016	3328628	45.13	WAPQVLILDHKAVGGFVTHCGWNSAIEGIAAGLPMVTWPMGAEQ	484	53.832
Bra015435.1	A10	1792019	1792735	48.4	WCSQVEVLRHRAVGCFVTHCGWSSTLESLVLGVPVVAFPMWSDQ	238	26.874
Bra015448.1	A10	1706986	1708565	41.71	WSPQLEVLAHESVGCFLTHCGWNSTLEGLSLGVPMIGMPHWTDQ	453	51.077
Bra015567.1	A10	981236	982669	51.32	WAPQIDILAHKATGGFVSHCGWNSIQESLWYGVPIATWPMYAEQ	477	52.666
Bra015568.1	A10	979562	980992	52.83	WAPQVEVLAHKAIGGFVSHCGWNSVLESLWFGVPIATWPMYAEQ	476	53.112
Bra016382.1	A08	18163445	18165072	46.25	WCPQEKVLSHPAIGGFLTHSGWNSTLESLCCGVPMVCWPFFAEQ	480	53.838
Bra016424.1	A08	18400869	18403362	40.02	WAPQVLILDHKAVGGFLTHCGWNSAIEGIAAGLPMVTWPKGAEQ	497	55.285
Bra017224.1	A04	15909470	15910960	44.13	WSPQMLILSHPAVGGFLTHCGWNSTLEGITSGVPLLTWPLFGDQ	496	55.648
Bra017463.1	A09	15615051	15616484	45.26	WSPQVLILSHPAVGGFLTHCGWNSTLEGITSGVPLLTWPLFGDQ	477	53.526
Bra017882.1	A03	31239747	31246015	44.11	WCSQVEVLRHRAVGCFLTHCGWSSTLESLVLGVPVVAFPMWSDQ	461	52.151
Bra018201.1	A06	11001737	11006964	28.42	WAPQNEVLGHPAVGGFWSHCGWNSILESIEEGVPFICRPFQGEQ	464	51.675
Bra018202.1	A06	11014815	11016231	43.12	WAPQKEVLGHPAVGGFWSHCGWNSTLESIVEGVPMICRPFKGEQ	440	49.082
Bra018203.1	A06	11021450	11022856	45.77	WAPQKEVLAHPAVGGFWSHCGWNSTLESLGEGVPMISKPFTGDQ	443	49.726
Bra018333.1	A05	7513642	7515163	48.62	WCDQLRVLSHKAVGGFWTHCGVNSTLGGIYSGVPMLTFPLFWGQ	457	51.215
Bra018334.1	A05	7520262	7521689	47.2	WCDQLRVLCHAALGGFWTHCGFNSTLEGMYSGVPMLAFPLHWDQ	362	41.023
Bra018363.1	A05	7778530	7779993	50.68	WAPQVEILAHKAIGGFLSHCGWNSILESLRFGVPIATWPMYAEQ	487	54.517
Bra018364.1	A05	7781422	7782822	47.11	WSPQVEILNHEAVGGFVSHCGWNSIVESLWFGVPTVTWPMYAEQ	466	52.312
Bra018440.1	A05	8234449	8236248	42.72	WVDQRKILEHESVRGFLSHCGWNSLMESICAAVPILAFPVAAEQ	468	52.921
Bra018901.1	A06	1357397	1358782	49.57	WAPQVAVLSHVAVGGFLSHCGWNSVMEAVASGTMILAWPMGADQ	461	49.958
Bra020310.1	A02	6147977	6149832	41.76	WAPQMEVLRHPAVGGFWSHCGWNSTLESIGEGVPMICRPFTGDQ	458	51.168
Bra021740.1	A04	14186650	14190780	33.62	WSPQLQVLAHKSIGCFMTHCGWNSTLEALSLGVALIGMPAYSDQ	456	50.869
Bra021743.1	A04	14213454	14215625	40.29	WVPQLEVLSHDSTGCFVTHCGWNSTLEALCLGVPLVGMPQWTDQ	456	51.522
Bra021887.1	A04	15046084	15047460	53.38	WAPQLEVLRHVAVGGFLSHCGWNSVLEGLTSGTLILGWPMEADQ	458	50.351
Bra022165.1	A05	19382412	19382801	50.51	WAPQVPVLNHKAIGGFVTHCGWNSILEAVCAGVPMVAWPLYAEQ	129	14.198
Bra022688.1	A02	7996832	7998175	46.58	WVQQPLILAHPSVGCFVSHCGFGSMWESLMSDCQIVLLPYLADQ	447	50.21
Bra022689.1	A02	7993970	7994670	44.51	WVHQPLILAHPSVGCFVSHCGFGSMWESLMSDCQIVLLPLLSDQ	193	21.697
Bra022781.1	A03	7025075	7027630	44.25	WCDQLRVLCHVAVGGFWSHCGFNSTLEGMYSGVPMLAFPLFWDQ	518	58.569
Bra022864.1	A03	7458876	7460906	39.83	WSPQLQVLAHKSIGCFMTHCGWNSTLEALSLGVALIGMPAYSDQ	455	50.818
Bra023079.1	A03	8560377	8561807	43.33	WSPQMIILQHLSVGGFLTHCGWNSTLEGITSGLPLLTWPLFADQ	476	53.418
Bra023080.1	A03	8563340	8564769	42.8	WAPQVLILSHPSVGGFLTHCGWNSTLEGIASGVPLLTWPLFGDQ	443	50
Bra023081.1	A03	8566505	8567995	42.52	WSPQMIILSHASVGGFLTHCGWNSTLEGITSGLPLLTWPLFADQ	496	55.893
Bra023594.1	A02	4119653	4121207	47.97	WAPQVELLKHEATGVFVTHCGWNSVLESVSGGVPMICRPFFGDQ	459	50.121
Bra023841.1	A01	20345870	20349174	35.92	WAPQTEVLKNDSVGCFVTHCGWNSTMEAVASYRRLVCYPVAGDQ	448	50.704
Bra023861.1	A01	20529151	20529774	49.68	WSPQVAILANQAIGGFVTHCGWNSLLESLWFGVPTAAWPLYAEQ	207	23.298
Bra023863.1	A01	20548471	20550307	46.65	WAPQRAVLASPAIGGFVSHCGWNSILESLWFGVPIATWPLYAEQ	535	59.783
Bra023872.1	A01	20662061	20663554	47.26	WCQQEKVLAHPSVVCFVTHCGWNSTMEALSSGVPTVCLPQWGDQ	497	56.15
Bra024461.1	A06	15928173	15929582	50.5	WAPQVEILSHGSIGGFLSHCGWSSVLESLTKGVPIVAWPLYAEQ	469	51.341
Bra024634.1	A09	23898962	23900527	48.15	WCNQLEVLAHGSIGCFLTHCGWNSTLEGLSLGVPMVGVPQWSDQ	467	50.851
Bra028098.1	A09	18312930	18314363	48.68	WAPQVEILSHGSIGGFLSHCGWSSVLESLTQGVPIVAWPLYAEQ	477	52.339
Bra029045.1	A03	6034245	6035588	44.94	WVHQPLILAHPSIGCFVSHCGFGSMWESLLNDCQIVFIPHLGEQ	425	47.689
Bra029046.1	A03	6037592	6038935	45.76	WGEQQPILAHPSIGCFVSHCGFGSMWESLLNDCQIVFIPHLGEQ	447	49.907
Bra029049.1	A03	6051829	6053181	45.31	WVQQPLILAHPSVGCFVSHCGFGSMWESLMSDCQIVLIPYLADQ	450	50.732
Bra030620.1	A08	21050263	21051953	40.63	WSPQLEVLAHESVGSFLTHCGWNSTLEGLSLGVPMIGMPHWTDQ	453	50.849
Bra031290.1	A05	16312172	16313665	47.19	WCSQEKVLAHPSLVCFVTHCGWNSTMEALSSGVPTVCFPQWGDQ	497	56.056
Bra031303.1	A05	16161973	16163409	52.82	WAPQVTVLAHPAVGGFVTHCGWNSILESLWFGVPMAAWPIYAEQ	478	53.617
Bra031304.1	A05	16159106	16160545	48.12	WAPQTAVLESHAIGGFVTHCGWNSILESVWFGVPTAVWPIFAEQ	479	54.007
Bra031306.1	A05	16153851	16154637	50.19	WAPQVDVLKSHAVGGFVTHCGWNSTLESLWFGVPTAAWPIYAEQ	240	26.824
Bra031307.1	A05	16131921	16133258	50.6	WAPQNAILANPAVRGFVSHCGWNSTLESLWFGVPMATWPLYAEQ	445	49.724
Bra031310.1	A05	16117575	16118525	51.95	WAPQAAVLEKPAVGGFISHGRWNSTLESLWFGVPTAIWPLYAEQ	316	35.879
Bra031343.1	A05	15871695	15873017	40.59	WAPQIEVLKNDSVGCYLTHCGWNSTMEAVASCRRLVCYPVAGDQ	308	35.221
Bra031386.1	A05	15588335	15590152	44.18	WCPQEKVLSHPAIGGFLTHCGWNSTLESLSGGVPMICWPFFAEQ	469	52.201
Bra031387.1	A05	15582412	15585001	41.12	WCPQEEVLSHPAVGGFLTHCGWNSTLESICGGVPMVCWPFFAEQ	483	54.243
Bra031388.1	A05	15575300	15576887	45.59	WCPQEKVLAYPAVGGFLTHCGWNSTIESLCGGVPMVCWPFFAEQ	491	55.116
Bra031483.1	A01	17033751	17035163	46.85	WCSQVEVLRHRAVGCFLTHCGWSSTLESLVLGVPVVAFPMWSDQ	470	53.025
Bra031559.1	A09	35830443	35831867	52.7	WAPQVEVLEHKAIGGFVSHCGWNSTLESLWFGVPVATWPMYAEQ	474	52.756
Bra031561.1	A09	35818598	35823470	37.15	WAPQVEVLEHKAIGGFVSHCGWNSTLESLWFGVPVATWPMYAEQ	442	48
Bra032179.1	A04	10272709	10274090	47.32	WGPQERILSHVAISCFVTHCGWNSTMETVVTGVPVVAYPSWIDQ	427	47.37
Bra033266.1	A10	4602164	4604179	47.97	WAPQVQILAHPSTGGFLTHCGWNSTLESIVNGVPLIAWPLYAEQ	566	62.697
Bra033494.1	A01	11606996	11608429	49.93	WCDQFRVLKHRSIGCYVTHCGWNSSLESLVAGVPVVAFPQWTDQ	477	54.394
Bra033808.1	A01	14000508	14001961	44.91	WAPQKEVLAHPAVGGFWSHCGWNSTLESIGEGVPMICKPFSGDQ	457	51.807
Bra033891.1	A05	14863928	14864898	43.05	WCPQEKFMSHPAIGGFLTHCGWNLILESICAGVHMACWPFFTEH	282	32.33
Bra034386.1	A04	12271832	12274088	42.58	WCCQMTVLSHPSIGGFLTHCGWNSILESIWCEVPLLCFPLLTDQ	480	53.144
Bra034608.1	A08	12553996	12555530	46.91	WAPQVLILDHQATGVFVTHCGWNSLLEGVAAGLPMVTWPVGAEQ	483	53.905
Bra034609.1	A08	12551726	12553093	46.13	WAPQVLILEHQATGGFVTHCGWNSLLEGVAAGLPMVTWPIGAEQ	455	51.15
Bra034610.1	A08	12548573	12550286	43.7	WAPQVVILDHQAVGGFLTHCGWNSLLEGVASGLPMVTWPIGAEQ	490	55.335
Bra034848.1	A05	21703155	21709898	39.89	WAPQIEVLAHRSTGGFLTHCGWNSTIESICEGVPLICKPSFGDQ	1183	129.949
Bra035271.1	A08	9733584	9734987	46.94	WVPQVKILSHESVGGFLTHCGWNSVVEGLGFGVPIF-LPVLNEQ	467	52.643
Bra037155.1	A09	4220143	4221579	52.26	WAPQAEVLAHRAVGGFLTHCGWNSTLEGVVNGVPMIAWPLFAEQ	446	48.893
Bra037386.1	A09	765403	766848	50.41	WAPQAQILAHSSTGGFLTHCGWNSTLESIVSGVPLIAWPLYAEQ	481	52.739
Bra037821.1	A09	3752998	3754446	49.07	WVPQGRILSHGSVGGFVTHCGWGSVVEGLSFGVPLIMFPCNLDQ	482	53.939
Bra038079.1	A08	6683144	6684499	49.78	WCNQFSVLKHRSIGCFVTHCGWNSTLESLVAGVPVVAFPQRIDQ	451	50.845
Bra038080.1	A08	6674185	6675615	48.78	WCDQFRVLKHRSIGCFVTHCGWNSSLESLVAGVPVVAFPQWTDQ	476	54.256
Bra038445.1	A08	8700970	8702334	55.31	WCSQTAVLAHPSVGCFVTHCGWNSTLESLENGVPVVAFPQFADQ	454	50.046
Bra038862.1	A01	12951358	12952806	49.9	WAPQAEILAHQAVGGFFTHCGWNSILESVVSGVPMIAWPLFADQ	482	53.431
Bra039152.1	A05	23745081	23746548	41.21	WAPQREVLLHRAIGCFVSHCGWNSTLEGVQSGIPFLCIPYFADQ	438	48.874
Bra039191.1	A09	31601224	31602579	49.63	WGPQERILSHVAISCFVTHCGWNSTIETVATGVPVVAYPSWIDQ	451	49.579
Bra039192.1	A09	31598405	31599790	48.41	WGPQERILSHVAISCFVTHCGWNSTIETVAAGVPVVAFPSWTDQ	461	50.803
Bra039544.1	A01	11725627	11726346	49.17	WCPQERVLPHPAVACFLSHCGWNSTVEALSSGVPIVCLPQWGDQ	239	26.388
Bra039545.1	A01	11745280	11746731	49.45	WCSQERVLAHPAVACFLSHCGWNSTMEALSSGVPMVCFPMWGDQ	483	54.465
Bra039547.1	A01	11755195	11756625	49.69	WCPQEQVLAHSSVACFVTHCGWNSTTEALTSGVPVVCFPQWGDQ	476	52.651
Bra039557.1	A01	11855225	11856670	53.25	WAPQVAVLAKPAIGGFVTHCGWNSMLESLWFGVPMVTWPLYAEQ	481	53570
Bra040690.1	A04	3966509	3968032	42.52	WSPQAMILSHGSTGGFLTHCGWNSTIEGICFGVPMITWPLFAEQ	507	57.298
Bra011492.1	A01	1951339	1952694	47.2	WAPQVLILEHQATGGFVTHCGWNSLLEGVAAGLPMVTWPIGAEQ	451	51.114
Bra011493.1	A01	1948912	1950533	44.2	WAPQVLILDHQAIGGFLTHCGWNSLLEGAASGLPMVTWPIGAEQ	495	55.652

## Sheet: Phylogentic groupwise PSPG 
Gene Name	Putative name	GC Content	PSPG Motif
Bra000471	UGT71E	47.6	WSPQVEILSHKAVGSFVSHCGWNSIVESLWFGVPIVTWPMYAEQ
Bra001845	UGT71E	50.03	WAPQSAIPANPAVRGFVTHCGWNSTLESIWFGVPIATWPLYAEQ
Bra001846	UGT71E	52.02	WAPQRAVLASPAIGGFVSHCGWNSILESVWFGVPVATWPLYAEQ
Bra001847	UGT71E	52.11	WAPQVAVLAKPAVGGFVTHCGWNSTLESLWFGVPTMAWPLYAEQ
Bra007812	UGT71E	54.62	WAPQVEVLAHKAVGGFVSHCGWNSVLESLWFGVPIATWPLYAEQ
Bra012795	UGT71E	54.74	WAPQVAVLAKPAIGSFVTHCGWNSMLESLWFGVPMVTWPLYAEQ
Bra015568	UGT71E	52.83	WAPQVEVLAHKAIGGFVSHCGWNSVLESLWFGVPIATWPMYAEQ
Bra018363	UGT71E	50.68	WAPQVEILAHKAIGGFLSHCGWNSILESLRFGVPIATWPMYAEQ
Bra018364	UGT71E	47.11	WSPQVEILNHEAVGGFVSHCGWNSIVESLWFGVPTVTWPMYAEQ
Bra023861	UGT71E	49.68	WSPQVAILANQAIGGFVTHCGWNSLLESLWFGVPTAAWPLYAEQ
Bra023863	UGT71E	46.65	WAPQRAVLASPAIGGFVSHCGWNSILESLWFGVPIATWPLYAEQ
Bra031303	UGT71E	52.82	WAPQVTVLAHPAVGGFVTHCGWNSILESLWFGVPMAAWPIYAEQ
Bra031304	UGT71E	48.12	WAPQTAVLESHAIGGFVTHCGWNSILESVWFGVPTAVWPIFAEQ
Bra031306	UGT71E	50.19	WAPQVDVLKSHAVGGFVTHCGWNSTLESLWFGVPTAAWPIYAEQ
Bra031307	UGT71E	50.6	WAPQNAILANPAVRGFVSHCGWNSTLESLWFGVPMATWPLYAEQ
Bra031310	UGT71E	51.95	WAPQAAVLEKPAVGGFISHGRWNSTLESLWFGVPTAIWPLYAEQ
Bra031559	UGT71E	52.7	WAPQVEVLEHKAIGGFVSHCGWNSTLESLWFGVPVATWPMYAEQ
Bra031561	UGT71E	37.15	WAPQVEVLEHKAIGGFVSHCGWNSTLESLWFGVPVATWPMYAEQ
Bra039557	UGT71E	53.25	WAPQVAVLAKPAIGGFVTHCGWNSMLESLWFGVPMVTWPLYAEQ
Bra000942	UGT72E	47.1	WAPQAQILAHPSTGGFLSHCGWNSTLESIVSGAPLIAWPLYAEQ
Bra008535	UGT72E	46.95	WAPQAQILAHSSTGGFLTHCGWNSTMESIVNGVPLIAWPLYAEQ
Bra008540	UGT72E	48.72	WAPQAQILAHPSTGGFLTHCGWNSTLESIVSGVPLIAWPLYAEQ
Bra011705	UGT72E	48.99	WAPQEEILAHEATGGFVSHCGWNSVLESIVNGVPMVAWPLYSEQ
Bra012092	UGT72E	52.24	WAPQTEVLAHRAVGGFLTHCGWNSTLEGVVSGVPMIAWPLFAEQ
Bra012892	UGT72E	48.89	WAPQAEILAHQAVGGFLTHCGWNSILESVVSGVPMIAWPLFAEQ
Bra012893	UGT72E	50.85	WAPQAEILAHKAVGGFLTHCGWNSILESVVNGVPMIAWPLFADQ
Bra033266	UGT72E	47.97	WAPQVQILAHPSTGGFLTHCGWNSTLESIVNGVPLIAWPLYAEQ
Bra037155	UGT72E	52.26	WAPQAEVLAHRAVGGFLTHCGWNSTLEGVVNGVPMIAWPLFAEQ
Bra037386	UGT72E	50.41	WAPQAQILAHSSTGGFLTHCGWNSTLESIVSGVPLIAWPLYAEQ
Bra038862	UGT72E	49.9	WAPQAEILAHQAVGGFFTHCGWNSILESVVSGVPMIAWPLFADQ
Bra005241	UGT73D	45.34	WAPQVLILSHSSVGGFLTHCGWNSTLEGITSGLPLLTWPLFADQ
Bra005242	UGT73D	43.73	WAPQVLILSHPSVGGFLTHCGWNSTLEGITFGLPLLTWPLFADQ
Bra005243	UGT73D	43.67	WAPQVLILSHPSVGGFLTHCGWNSTLEGITSGVPLLTWPLFGDQ
Bra005245	UGT73D	44.35	WAPQVLILSHPSVGGFLTHCGWNSTLEGITSGVPLLTWPLFGDQ
Bra005246	UGT73D	44.42	WSPQVLILSHPAVGGFLTHCGWNSTLEGITSGVPLLTWPLFGDQ
Bra006973	UGT73D	42.43	WAPQVFILSHASIGGFLTHCGWNSTLEGITAGVPLLTWPLFAEQ
Bra011490	UGT73D	44.91	WAPQVMILDHQATGVFVTHCGWNSVLEGVAAGLPMVTWPVGAEQ
Bra011492	UGT73D	47.2	WAPQVLILEHQATGGFVTHCGWNSLLEGVAAGLPMVTWPIGAEQ
Bra011493	UGT73D	44.2	WAPQVLILDHQAIGGFLTHCGWNSLLEGAASGLPMVTWPIGAEQ
Bra011495	UGT73D	47.2	WAPQVLILEHQATGGFVTHCGWNSLLEGVAAGLPMVTWPIGAEQ
Bra011496	UGT73D	44.2	WAPQVLILDHQAIGGFLTHCGWNSLLEGAASGLPMVTWPIGAEQ
Bra013105	UGT73D	44.54	WAPQVLILDHKAVGGFVTHCGWNSVMEGIAAGLPMVTWPMGAEQ
Bra015219	UGT73D	45.13	WAPQVLILDHKAVGGFVTHCGWNSAIEGIAAGLPMVTWPMGAEQ
Bra016424	UGT73D	40.02	WAPQVLILDHKAVGGFLTHCGWNSAIEGIAAGLPMVTWPKGAEQ
Bra017224	UGT73D	44.13	WSPQMLILSHPAVGGFLTHCGWNSTLEGITSGVPLLTWPLFGDQ
Bra017463	UGT73D	45.26	WSPQVLILSHPAVGGFLTHCGWNSTLEGITSGVPLLTWPLFGDQ
Bra023079	UGT73D	43.33	WSPQMIILQHLSVGGFLTHCGWNSTLEGITSGLPLLTWPLFADQ
Bra023080	UGT73D	42.8	WAPQVLILSHPSVGGFLTHCGWNSTLEGIASGVPLLTWPLFGDQ
Bra023081	UGT73D	42.52	WSPQMIILSHASVGGFLTHCGWNSTLEGITSGLPLLTWPLFADQ
Bra024461	UGT73D	50.5	WAPQVEILSHGSIGGFLSHCGWSSVLESLTKGVPIVAWPLYAEQ
Bra028098	UGT73D	48.68	WAPQVEILSHGSIGGFLSHCGWSSVLESLTQGVPIVAWPLYAEQ
Bra034608	UGT73D	46.91	WAPQVLILDHQATGVFVTHCGWNSLLEGVAAGLPMVTWPVGAEQ
Bra034609	UGT73D	46.13	WAPQVLILEHQATGGFVTHCGWNSLLEGVAAGLPMVTWPIGAEQ
Bra034610	UGT73D	43.7	WAPQVVILDHQAVGGFLTHCGWNSLLEGVASGLPMVTWPIGAEQ
Bra000329	UGT74L	42.59	WSPQLEVLSNKAIGCFLTHCGWNSTLEALAIGVPMVAMPQWIDQ
Bra000330	UGT74L	44.16	WSPQLEVLSNKAICCFLTHCGWNSTMEALTFGVPMVAMPQWTDQ
Bra004787	UGT74L	44.02	WSPQLEVLSNKAIGCFLTHCGWNSTMEALTFGVPMVAMPQWTDQ
Bra004788	UGT74L	45.33	WSPQLEVLSNKAVGCFMTHCGWNSTMEGLTLGVPMVAMPQWTDQ
Bra005641	UGT74L	37.32	WVPQLEVLAHDSIGCFVTHCGWNSTLEALCLGVPLVGMPQWTDQ
Bra015448	UGT74L	41.71	WSPQLEVLAHESVGCFLTHCGWNSTLEGLSLGVPMIGMPHWTDQ
Bra021740	UGT74L	33.62	WSPQLQVLAHKSIGCFMTHCGWNSTLEALSLGVALIGMPAYSDQ
Bra021743	UGT74L	40.29	WVPQLEVLSHDSTGCFVTHCGWNSTLEALCLGVPLVGMPQWTDQ
Bra022864	UGT74L	39.83	WSPQLQVLAHKSIGCFMTHCGWNSTLEALSLGVALIGMPAYSDQ
Bra024634	UGT74L	48.15	WCNQLEVLAHGSIGCFLTHCGWNSTLEGLSLGVPMVGVPQWSDQ
Bra030620	UGT74L	40.63	WSPQLEVLAHESVGSFLTHCGWNSTLEGLSLGVPMIGMPHWTDQ
Bra015435	UGT75L	48.4	WCSQVEVLRHRAVGCFVTHCGWSSTLESLVLGVPVVAFPMWSDQ
Bra017882	UGT75L	44.11	WCSQVEVLRHRAVGCFLTHCGWSSTLESLVLGVPVVAFPMWSDQ
Bra031483	UGT75L	46.85	WCSQVEVLRHRAVGCFLTHCGWSSTLESLVLGVPVVAFPMWSDQ
Bra033494	UGT75L	49.93	WCDQFRVLKHRSIGCYVTHCGWNSSLESLVAGVPVVAFPQWTDQ
Bra038079	UGT75L	49.78	WCNQFSVLKHRSIGCFVTHCGWNSTLESLVAGVPVVAFPQRIDQ
Bra038080	UGT75L	48.78	WCDQFRVLKHRSIGCFVTHCGWNSSLESLVAGVPVVAFPQWTDQ
Bra038445	UGT75L	55.31	WCSQTAVLAHPSVGCFVTHCGWNSTLESLENGVPVVAFPQFADQ
Bra000542	UGT76H	43.89	WAPQKEVLRHRAVGGFWNHCGWNSSLESISSGVPMICRPYSGDQ
Bra002556	UGT76H	41.36	WAPQMEVLKHPAVGGFWSHCGWNSTLESIGEGVPMICRPFTGDQ
Bra003220	UGT76H	35.05	WVNQLEVLAHPAVGAFWTHCGWNSTLESICEGVPMICTPFFTDQ
Bra005869	UGT76H	37.27	WAPQQEVLKHRAVGGFLTHNGWNSTVESVCEGVPMICLPFVWDQ
Bra006707	UGT76H	44.68	WAPQMEVLRHPAVGGFWSHCGWNSTLESIGEGVPMICRPITGDQ
Bra007184	UGT76H	39.52	WANQLEVLAHPAVGVFWTHCGWNSTVESICEGVPMICTPCFTDQ
Bra009142	UGT76H	41.39	WSPQQEVLAHRAVGGFLTHNGWNSTLESICEGVPMICLPGGWDQ
Bra009143	UGT76H	36.66	WAPQLDVLAHRATGGFLTHNGWNSTLESICEGVPMISLPFVWDQ
Bra009144	UGT76H	38.58	WAPQQEVLKHRATGGFLTHNGWNSTVESVCEGVPMICVPSVWDQ
Bra009145	UGT76H	40.9	WAPQQEVLKHQAIGGFLTHNGWNSTVESVREGVPMICLPCIWDQ
Bra009146	UGT76H	42.96	WAPQQEVLKHRAIGGFLTHNGMNSVVESICEGVPMICLPCLWDQ
Bra009147	UGT76H	39.85	WAPQQEVLKHRAVGGFLTHNGWNSVVESVCEGVPMICLPFIWDQ
Bra018201	UGT76H	28.42	WAPQNEVLGHPAVGGFWSHCGWNSILESIEEGVPFICRPFQGEQ
Bra018202	UGT76H	43.12	WAPQKEVLGHPAVGGFWSHCGWNSTLESIVEGVPMICRPFKGEQ
Bra018203	UGT76H	45.77	WAPQKEVLAHPAVGGFWSHCGWNSTLESLGEGVPMISKPFTGDQ
Bra020310	UGT76H	41.76	WAPQMEVLRHPAVGGFWSHCGWNSTLESIGEGVPMICRPFTGDQ
Bra033808	UGT76H	44.91	WAPQKEVLAHPAVGGFWSHCGWNSTLESIGEGVPMICKPFSGDQ
Bra034848	UGT76H	39.89	WAPQIEVLAHRSTGGFLTHCGWNSTIESICEGVPLICKPSFGDQ
Bra023594	UGT78F	47.97	WAPQVELLKHEATGVFVTHCGWNSVLESVSGGVPMICRPFFGDQ
Bra022688	UGT79A	46.58	WVQQPLILAHPSVGCFVSHCGFGSMWESLMSDCQIVLLPYLADQ
Bra022689	UGT79A	44.51	WVHQPLILAHPSVGCFVSHCGFGSMWESLMSDCQIVLLPLLSDQ
Bra029045	UGT79A	44.94	WVHQPLILAHPSIGCFVSHCGFGSMWESLLNDCQIVFIPHLGEQ
Bra029046	UGT79A	45.76	WGEQQPILAHPSIGCFVSHCGFGSMWESLLNDCQIVFIPHLGEQ
Bra029049	UGT79A	45.31	WVQQPLILAHPSVGCFVSHCGFGSMWESLMSDCQIVLIPYLADQ
Bra023841	UGT82N	35.92	WAPQTEVLKNDSVGCFVTHCGWNSTMEAVASYRRLVCYPVAGDQ
Bra031343	UGT82N	40.59	WAPQIEVLKNDSVGCYLTHCGWNSTMEAVASCRRLVCYPVAGDQ
Bra039152	UGT83I	41.21	WAPQREVLLHRAIGCFVSHCGWNSTLEGVQSGIPFLCIPYFADQ
Bra023872	UGT84L	47.26	WCQQEKVLAHPSVVCFVTHCGWNSTMEALSSGVPTVCLPQWGDQ
Bra031290	UGT84L	47.19	WCSQEKVLAHPSLVCFVTHCGWNSTMEALSSGVPTVCFPQWGDQ
Bra032179	UGT84L	47.32	WGPQERILSHVAISCFVTHCGWNSTMETVVTGVPVVAYPSWIDQ
Bra039191	UGT84L	49.63	WGPQERILSHVAISCFVTHCGWNSTIETVATGVPVVAYPSWIDQ
Bra039192	UGT84L	48.41	WGPQERILSHVAISCFVTHCGWNSTIETVAAGVPVVAFPSWTDQ
Bra039544	UGT84L	49.17	WCPQERVLPHPAVACFLSHCGWNSTVEALSSGVPIVCLPQWGDQ
Bra039545	UGT84L	49.45	WCSQERVLAHPAVACFLSHCGWNSTMEALSSGVPMVCFPMWGDQ
Bra039547	UGT84L	49.69	WCPQEQVLAHSSVACFVTHCGWNSTTEALTSGVPVVCFPQWGDQ
Bra008354	UGT85G	39.25	WCPQEKLLSHPAIGGFLTHCGWNSMMESVFAGAPMICWPFFADQ
Bra012322	UGT85G	39.81	WCPQEKVLSHPAVGGFLTHNGWNSTLESISAGVPMVCWPFFAEQ
Bra012323	UGT85G	46.23	WCPQEKVLSHPAVGGFLTHCGWNSMLESLCGGVPMICWPFFAEQ
Bra012324	UGT85G	31.85	WCPQEKVLCHPAIGGFLTHCGWNSTLESLCGGVPMICWPFFADQ
Bra016382	UGT85G	46.25	WCPQEKVLSHPAIGGFLTHSGWNSTLESLCCGVPMVCWPFFAEQ
Bra031386	UGT85G	44.18	WCPQEKVLSHPAIGGFLTHCGWNSTLESLSGGVPMICWPFFAEQ
Bra031387	UGT85G	41.12	WCPQEEVLSHPAVGGFLTHCGWNSTLESICGGVPMVCWPFFAEQ
Bra031388	UGT85G	45.59	WCPQEKVLAYPAVGGFLTHCGWNSTIESLCGGVPMVCWPFFAEQ
Bra033891	UGT85G	43.05	WCPQEKFMSHPAIGGFLTHCGWNLILESICAGVHMACWPFFTEH
Bra005227	UGT86K	43.04	WCCQKAVISNPVIGGFLTHCGWNSILESVWCGLPLLCYPLLTDQ
Bra005229	UGT86K	43.38	WCCQMAVISNPAIGGFLTQCGWNSVLESVWCGLPLLCYPLLNDQ
Bra034386	UGT86K	42.58	WCCQMTVLSHPSIGGFLTHCGWNSILESIWCEVPLLCFPLLTDQ
Bra018333	UGT87J	48.62	WCDQLRVLSHKAVGGFWTHCGVNSTLGGIYSGVPMLTFPLFWGQ
Bra018334	UGT87J	47.2	WCDQLRVLCHAALGGFWTHCGFNSTLEGMYSGVPMLAFPLHWDQ
Bra022781	UGT87J	44.25	WCDQLRVLCHVAVGGFWSHCGFNSTLEGMYSGVPMLAFPLFWDQ
Bra022165	UGT88 E	50.51	WAPQVPVLNHKAIGGFVTHCGWNSILEAVCAGVPMVAWPLYAEQ
Bra003824	UGT89B	53.79	WAPQVAVLQHRAVGAFLTHCGWNSVVEAVVAGVLMLTWPMRADQ
Bra014275	UGT89B	49.23	WAPQVAVLSHVAVGGFLSHCGWNSVLEAVASGTTILAWPMEADQ
Bra018901	UGT89B	49.57	WAPQVAVLSHVAVGGFLSHCGWNSVMEAVASGTMILAWPMGADQ
Bra021887	UGT89B	53.38	WAPQLEVLRHVAVGGFLSHCGWNSVLEGLTSGTLILGWPMEADQ
Bra006271	UGT90C	39.19	WVDQWEILSHESVKGFLSHCGWNSVQESICTGVPLLAWPMMAEQ
Bra008734	UGT90C	45.08	WVDQWEILSHESVKGFLSHCGWNSAQESICAGIPILAWPMMAEQ
Bra013043	UGT90C	41.64	WVDQWEILSHESVKGFLSHCGWNSALESICVGIPLLAWPMMAEQ
Bra018440	UGT90C	42.72	WVDQRKILEHESVRGFLSHCGWNSLMESICAAVPILAFPVAAEQ
Bra006971	UGT91A	44.73	WSPQAMILSHGSTGGFLTHCGWNSASEGVSFGVPMITWPMFAEQ
Bra006972	UGT91A	43.63	WSPQAMILSHGSTGGFLTHCGWNSVIEGVSFGVPMITWPMFAEQ
Bra010190	UGT91A	49.61	WVPQVKILSHSSVGGFLTHCGWNSLVEGLGFGVPIL-FPVLNEQ
Bra014225	UGT91A	43.29	WVEQPLILSHQSVGCFVNHCGSGSMWESLVSDCQIVFIPQLGDQ
Bra035271	UGT91A	46.94	WVPQVKILSHESVGGFLTHCGWNSVVEGLGFGVPIF-LPVLNEQ
Bra037821	UGT91A	49.07	WVPQGRILSHGSVGGFVTHCGWGSVVEGLSFGVPLIMFPCNLDQ
Bra040690	UGT91A	42.52	WSPQAMILSHGSTGGFLTHCGWNSTIEGICFGVPMITWPLFAEQ
Bra008873	UGT92M	45.59	WAPQVDILSHKATCVFLSHCGWNSILESLSYGVPLLGWPMAGEQ
Bra015567	UGT92M	51.32	WAPQIDILAHKATGGFVSHCGWNSIQESLWYGVPIATWPMYAEQ

## Sheet: B. Oleracea
Gene stable ID	Transcript stable ID	Chromosome/scaffold name	Gene Start (bp)	Gene End (bp)	% GC content	PSPG motif	Length	Mass
Bo00945s060	Bo00945s060.1	Scaffold00945	33607	35058	54.48	WAPQVAVLAKPAIGSFVTHCGWNSVLESLWFGVPMVTWPLYVEQ	483	54372
Bo01093s020	Bo01093s020.1	Scaffold01093	22932	28660	28.7	WAPQIEVLKNDSVGCFVTHCGWNSTMEAVASYRRLVCYPVAGDQ	448	50971
Bo01127s010	Bo01127s010.1	Scaffold01127	539	1900	50.59	WVPQVKILSHSSVGGFLTHCGWNSLVEGLGFGVPIL-FPVLNEQ	453	50243
Bo01176s010	Bo01176s010.1	Scaffold01176	8712	10508	38.95	WSPQLEVLAHESVGSFLTHCGWNSTLEGLSLGVPMIGMPHWTDQ	453	50814
Bo01228s010	Bo01228s010.1	Scaffold01228	15685	17124	52.5	WAPQTEVLAHRAVGGFLTHCGWNSTLEGVVSGVPMIAWPLFAEQ	479	52898
Bo01291s010	Bo01291s010.1	Scaffold01291	11859	15111	37.23	WAPQIEVLKNDSVGCYLTHCGWNSTMEAVASCRRLVCYPVAGDQ	449	50921
Bo1g005410	Bo1g005410.1	C1	1330940	1332328	49.46	WAPQEEILAHEATGGFVSHCGWNSVLESIVNGVPMIAWPLYSEQ	462	50861
Bo1g007610	Bo1g007610.1	C1	2593721	2595357	44.96	WAPQVLILDHQAIGGFLTHCGWNSLLEGAASGLPMVTWPIGAEQ	495	55744
Bo1g007620	Bo1g007620.1	C1	2597919	2599370	46.63	WAPQVLILEHQATGGFLTHCGWNSLLEGVAAELPMVTWPIGAEQ	483	54672
Bo1g007630	Bo1g007630.1	C1	2601995	2603721	43.89	WAPQVMILDHQATGVFVTHCGWNSVLEGVAAGLPMVTWPVGAEQ	481	54150
Bo1g056640	Bo1g056640.1	C1	16517813	16519246	51.19	WCDQFRVLKHRSIGCYVTHCGWNSSLESLVAGVPVVAFPQWTDQ	477	54616
Bo1g056750	Bo1g056750.1	C1	16583886	16587446	39.31	WCAQERVLAHPAVACFLSHCGWNSTVEALSSGVPIVCLPQWGDQ	711	79763
Bo1g056760	Bo1g056760.1	C1	16592513	16592914	50.25	WCPQGRVLAHHAVACFLSHCGWNSTVEALSSGVPIVCLPQWGDQ	133	14630
Bo1g056770	Bo1g056770.1	C1	16615140	16616588	49.28	WCPQERVLAHPAVACFLSHCGWNSTMEALSSGVPMVCFPMWGDQ	482	54308
Bo1g056800	Bo1g056800.1	C1	16637042	16638181	50.61	WCPQEQVLAHSSMACFVTHCEWNSTTEALTSGVPVVWFPQWGDQ	379	41997
Bo1g057030	Bo1g057030.1	C1	16915192	16916649	52.61	WAPQVAVLAKPAIGGFVTHCGWNSMLESLWFGVPMVTWPLYAEQ	485	53852
Bo1g062660	Bo1g062660.1	C1	18699721	18701169	49.76	WVPQAEILAHQAVGGFFTHCGWNSILESVVSGVPMIAWPLFADQ	482	53390
Bo1g070870	Bo1g070870.1	C1	20700258	20701707	44.83	WAPQKEVLAHPAVGGFWSHCGWNSTLESIGEGVPMICKPFSGDQ	456	51693
Bo1g070880	Bo1g070880.1	C1	20702189	20703617	44.65	WAPQIEVLAHPAVGGFWSHCGWNSTLESIAEGVPMICRPFHGEQ	450	50595
Bo1g094250	Bo1g094250.1	C1	27715927	27717339	47.63	WCSQVEVLRHRAVGCFLSHCGWSSTLESLVLGVPVVAFPMWSDQ	470	52906
Bo1g104930	Bo1g104930.1	C1	31877804	31878582	44.16	WARQVLILSHPSVEGFLTHCGWNSTLEGITSGVPLLTWPLFGDQ	244	27.592
Bo1g105610	Bo1g105610.1	C1	32441734	32442564	49.1	WAPQVAILANQAIGGFVTHCGWNSLLESLWFGVPTAAWPLYAEQ	276	30990
Bo1g105660	Bo1g105660.1	C1	32479460	32480911	48.97	WAPQRAVLASPAIGGFVSHCGWNSILESLWFGVPIATWPLYAEQ	483	54.075
Bo1g105850	Bo1g105850.1	C1	32711280	32712773	47.32	WCQQEKVLAHPSVVCFVTHCGWNSTMEALSSGVPTVCLPQWGDQ	497	56.098
Bo2g026640	Bo2g026640.1	C2	7830496	7832395	42.84	WAPQMEVLRHPAVGGFWSHCGWNSTLESIGEGIPMICRPFTGDQ	474	53.285
Bo2g042220	Bo2g042220.1	C2	11713222	11714076	45.38	WVQQPLILAHPSVGCFVSHCGFGSMWESLMSDCQIVLLPLLSDQ	284	32.179
Bo2g042240	Bo2g042240.1	C2	11717548	11718903	46.31	WVQQPLILAHPSVGCFVSHCGFGSMWESLMSDCQIVLLPYLADQ	451	50.654
Bo2g093320	Bo2g093320.1	C2	25809423	25811906	39.29	WCPQERVLSHPAIGGFLTHCGWNSMMESVFAGVLMICWPFFADQ	490	55.138
Bo2g098920	Bo2g098920.1	C2	28059771	28061195	47.16	WAPQAQILAHSSTGGFLTHCGWNSTMESIVNGVPLIAWPLYAEQ	474	52.056
Bo2g098930	Bo2g098930.1	C2	28078807	28080258	48.9	WAPQAQILAHPSTGGFLTHCGWNSTLESIVSGVPLIAWPLYAEQ	483	53.19
Bo3g002360	Bo3g002360.1	C3	628891	630269	55.62	WVPQLLVLRHVAVAGFLSHCGWNSVLEGITSGAVILGWPMEADQ	425	46.852
Bo3g003530	Bo3g003530.1	C3	1240391	1242419	37.65	WAPQQEVLKHRAVGGFLTHNGWNSTVESVCEGVPMICLPFVWDQ	457	52.099
Bo3g003590	Bo3g003590.1	C3	1256119	1256757	41.78	WAPLQVVLNHRAVG-FLTHGGWNSTVESICEGVPMICLPFIWDQ	154	17.967
Bo3g009950	Bo3g009950.1	C3	3441072	3443161	41.1	WVDQWEILSHESVKGFLSHCGWNSAQESICTGVPLLAWPMMAEQ	494	55.671
Bo3g018000	Bo3g018000.1	C3	5940958	5944611	45.59	WAPQMEVLRHRAVGGFWSHCGWNSTLESIGEGVPMICRPITGDQ	911	100.171
Bo3g022310	Bo3g022310.1	C3	7691152	7692495	45.24	WMQQPLILAHPSIGCFVSHCGFGSMWESLLNNCQIVFIPHLGEQ	447	50.059
Bo3g022320	Bo3g022320.1	C3	7708511	7709854	45.61	WVQQPLILAHPSIGCFVSHCGFGSMWESLLNDCQIVFIPHLGEQ	414	46.276
Bo3g022360	Bo3g022360.1	C3	7733229	7734581	45.08	WVQQPLILAHPSVGCFVSHCGFGSMWESLMSDCQIVLIPYLADQ	450	50.617
Bo3g022430	Bo3g022430.1	C3	7763128	7764471	45.54	WVQQPLILAHPSVGCFVSHCGFGSMWESLMSDCQIVLIPYLADQ	447	49.996
Bo3g024360	Bo3g024360.1	C3	9078113	9079609	50.9	WCDQLRVLCHVAVGGFWTHCGFNSTLEGMYSGVPMLAFPLFWDQ	454	51.472
Bo3g026420	Bo3g026420.1	C3	9684297	9687152	35.96	WSPQLKVLAHKSIGCFMTHCGWNSTLEALSLGVALIGMPAYSDQ	455	50.645
Bo3g030280	Bo3g030280.1	C3	11477353	11478843	43.86	WSPQMIILQHVSVGGFLTHCGWNSTLEGITSGLPLLTWPLFADQ	496	55.689
Bo3g030290	Bo3g030290.1	C3	11485535	11487023	42.78	WAPQVLILTHPSVGGFLTHCGWNSTLEGIASGVPLLTWPLFGDQ	485	54.786
Bo3g030310	Bo3g030310.1	C3	11494234	11495724	42.39	WSPQMIILSHASVGGFLTHCGWNSTLEGITSGLPLLTWPLFADQ	496	56.045
Bo3g036870	Bo3g036870.1	C3	14724090	14725512	42.66	WSPQLEVLSNKAIGCFLTHCGWNSTLEALAIGVPMVAMPQWIDQ	440	49.534
Bo3g036890	Bo3g036890.1	C3	14739604	14741050	44.44	WSPQLEVLSNKAIGCFLTHCGWNSTMESLTFGVPMVAMPQWTDQ	454	50.884
Bo3g036930	Bo3g036930.1	C3	14785587	14787032	42.81	WSPQLEVLSNKAIGCFLTHCGWNSTMEALAFGVPMVAMPQWTDQ	448	50.577
Bo3g039900	Bo3g039900.1	C3	16080962	16083575	44.15	WSPQVEILAHKAVGSFVSHCGWNSIVESLWFGVPTVTWPMYAEQ	623	70.402
Bo3g041900	Bo3g041900.1	C3	16997937	16999369	43.82	WAPQKEVLRHRAVGGFWNHCGWNSSLESISCGVPMICRPYSGDQ	448	50.735
Bo3g054450	Bo3g054450.1	C3	21369269	21370705	49.69	WAPQAQILAHPSTGGFLSHCGWNSTLESIVSGVPLIAWPLYAEQ	478	52.637
Bo3g078820	Bo3g078820.1	C3	29383414	29384874	49.76	WAPQSAILANPAVRGFVTHCGWNSTLESILFGVPIATWPLYAEQ	486	54.403
Bo3g078830	Bo3g078830.1	C3	29385493	29386926	51.32	WAPQRAVLASPTIGGFVSHCGWNSILESVWFGVPVATWPLYAEQ	477	53.164
Bo3g078870	Bo3g078870.1	C3	29419496	29420896	51.61	WAPQVAVLAKPAVGGFVTHCGWNSTLESLWFGVPTVAWPLYAEQ	466	52.309
Bo3g088690	Bo3g088690.1	C3	32582719	32584332	44.86	WAPQVLILDHKAVGGFVTHCGWNSVMEGIAAGLPMVTWPMGAEQ	484	54.143
Bo3g091760	Bo3g091760.1	C3	33449323	33452876	31.99	WVDQWEILSHESVKGFLSHCGWNSALESICVGVPLLAWPMMAEQ	474	53.477
Bo3g132780	Bo3g132780.1	C3	48431688	48433384	43.37	WAPQKEVLAHPAIGGFWSHCGWNSTLESLGEGVPMICKPFTGDQ	363	41.12
Bo3g132800	Bo3g132800.1	C3	48438574	48440007	42.89	WAPQKEVLGHPAVGGFWSHCGWNSTLESIVEGVPMICRPFKGEQ	447	50.08
Bo3g132850	Bo3g132850.1	C3	48507442	48507939	46.59	WAPQDHVLGHPAVGGFWSHCGWNSTLESIVEGVPMICRPFGDEQ	165	18.772
Bo3g169050	Bo3g169050.1	C3	59711354	59712993	44.82	WAPQVVILDHQAVGGFLTHCGWNSLLEGVASGLPMVTWPIGAEQ	490	55.263
Bo3g169080	Bo3g169080.1	C3	59718807	59720258	46.28	WAPQVLILEHQATGGFVTHCGWNSLLEGVAAGLPMVTWPIGAEQ	483	54.469
Bo3g169090	Bo3g169090.1	C3	59721215	59722749	46.91	WAPQVLILDHQATGVFVTHCGWNSLLEGVAAGLPMVTWPVGAEQ	483	53.947
Bo3g178230	Bo3g178230.1	C3	62096246	62097601	42.4	WVEQPLILSHQSVGCFVNHCGSGSMWESLVSDCQIVFIPQLGDQ	451	49.987
Bo3g179780	Bo3g179780.1	C3	62580016	62581613	48.19	WAPQVAVLSHVAVGGFLSHCGWNSALEAVASGTMILAWPMEADQ	459	50.212
Bo4g021060	Bo4g021060.1	C4	2811527	2813139	44.82	WSPQLEVLSNKAIGCFLTHCGWNSTMEALTFGVPMVAMPQWTDQ	451	50.72
Bo4g021070	Bo4g021070.1	C4	2815561	2817053	45.68	WSPQLEVLSNKAVGCFMTHCGWNSTMEGLTLGVPMVAMPQWTDQ	449	50.364
Bo4g030990	Bo4g030990.1	C4	6975491	6977207	42.92	WCCQKAVISNPVIGGFLTHCGWNSILESVWCGLPLLCYPLLTDQ	490	55.19
Bo4g031000	Bo4g031000.1	C4	6979052	6980695	44.4	WCCQMAVLSNPTIGGFLTHCGWNSVLESVWCGLPLLCYPLLNDQ	477	53.659
Bo4g031140	Bo4g031140.1	C4	7118744	7120234	45.14	WAPQVLILSHPSVGGFLTHCGWNSTLEGITSGLPLLTWPLFADQ	496	55.749
Bo4g031150	Bo4g031150.1	C4	7125341	7126828	44.35	WAPQVLILSHPSVGGFLTHCGWNSTLEGITFGLPLLTWPLFADQ	495	55.539
Bo4g031160	Bo4g031160.1	C4	7127829	7129319	43.8	WAPQVLILSHPSVGGFLTHCGWNSTLEGITSGVPLLTWPLFGDQ	496	55.866
Bo4g031180	Bo4g031180.1	C4	7138104	7139594	43.73	WAPQVLILSHPSVGGFLTHCGWNSTLEGITSGVPLLTWPLFGDQ	496	55.607
Bo4g031200	Bo4g031200.1	C4	7143586	7145073	44.09	WSPQVLILSHPAVGGFLTHCGWNSTLEGITSGVPLLTWPLFGDQ	495	55.708
Bo4g049480	Bo4g049480.1	C4	11284952	11288030	34.1	WVPQLEVLAHDSIGCFVTHCGWNSTLEALCLGVPLVGMPQWTDQ	456	51.264
Bo4g059680	Bo4g059680.1	C4	13157389	13158902	48.08	WCDQLRVLSHAAVGGFWTHCGFNSTLEGIYSGVPMLTFPLFWDQ	455	51.426
Bo4g061160	Bo4g061160.1	C4	13624235	13625695	49.42	WAPQVEILAHKAIGGFLSHCGWNSILESLRFGVPIATWPMFAEQ	486	54.336
Bo4g061180	Bo4g061180.1	C4	13632172	13633638	51.12	WAPQVEILAHKAIGGFVSHCGWNSILESLRFGVPIATWPMYAEQ	488	54.242
Bo4g061190	Bo4g061190.1	C4	13653148	13654542	46.09	WSPQVEILDHKAVGGFVSHCGWNSIVESLWFGVPIVTWPMYAEQ	464	52.141
Bo4g122730	Bo4g122730.1	C4	31674813	31676327	42.84	WSPQAMILSHGSTGGFLTHCGWNSTIEGICFGVPMITWPLFAEQ	504	56.94
Bo4g151390	Bo4g151390.1	C4	41350568	41355958	41.85	WGPQERILSHVAISCFVTHCGWNSTMETVVTGVPVVAYPSWIDQ	1002	110.027
Bo4g156160	Bo4g156160.1	C4	42784368	42785698	49.29	WVQQPMILDHPSVGCFASHCGFGSMWESLMSDCQMVLVPQHGEQ	430	47.548
Bo4g164990	Bo4g164990.1	C4	44235100	44237390	42.51	WCCQMTVLSHPSIGGFLTHCGWNSILESIWCEVPLLCFPLLTDQ	480	53.183
Bo4g165330	Bo4g165330.1	C4	44485029	44486480	50.76	WAPQRAVLASPAVGGFVSHCGWNSILESVWFGVPVATWPLYAEQ	483	53.988
Bo4g176500	Bo4g176500.1	C4	46891802	46892610	42.27	WSPQLQVLAHKSTGCFMTHCGWNSTLEALSIGVALIGMPAYSDQ	255	28.659
Bo4g177500	Bo4g177500.1	C4	46895544	46896780	37.19	WSPQLQVLAHKSTGCFMTHCGWNSTLEALSIGVALIGMPAYSDQ	258	28.755
Bo4g177540	Bo4g177540.1	C4	46925776	46927452	38.82	WVSQLEVLSHDSTGCFVTHCGWNSTLEALCLGVPLVGMPQWTDQ	285	31.747
Bo4g182320	Bo4g182320.1	C4	48112066	48113442	53.81	WAPQLEVLRHVAVGGFLSHCGWNSVLEGLSSGTMILGWPMEADQ	458	50.371
Bo4g186390	Bo4g186390.1	C4	49433151	49434637	43.17	WSPQILILSHPAVGGFLTHCGWNSTLEGITSGVPLITWPLFGDQ	478	54.048
Bo4g186400	Bo4g186400.1	C4	49436058	49437548	43.93	WSPQMLILSHPAVGGFLTHCGWNSTLEGITSGVPLLTWPLFGDQ	496	55.646
Bo5g002510	Bo5g002510.1	C5	286459	287913	50.31	WAPQVQILAHPSTGGFLTHCGWNSTLESIVNGVPLIAWPLYAEQ	484	53.011
Bo5g005740	Bo5g005740.1	C5	1964497	1965918	50	WCSQVEVLRHRAVGCFVTHCGWSSTLESLVLGVPVVAFPMWSDQ	473	53.107
Bo5g006900	Bo5g006900.1	C5	2086414	2087954	42.63	WSPQLEVLAHESVGCFLTHCGWNSTLEGLSLGVPMIGMPHWTDQ	453	51.058
Bo5g008070	Bo5g008070.1	C5	2668241	2669674	51.53	WAPQIDILAHKATGGFVSHCGWNSIQESLWYGVPIATWPMYAEQ	477	52.9
Bo5g008080	Bo5g008080.1	C5	2669962	2671389	52.66	WAPQVEVLAHKAIGGFVSHCGWNSVLESLWFGVPIATWPMYAEQ	475	52.787
Bo5g035290	Bo5g035290.1	C5	11803133	11805248	43.34	WCPQEKVLAHPAIGGFLTHSGWNSTLESFCGGVPMVCWPFFAEQ	409	45.486
Bo5g036310	Bo5g036310.1	C5	11838794	11840392	45.15	WCPQEKVLAHPAVGGLLTHCGWNSTIESLCGGVPMVCWPFFAEQ	479	53.938
Bo5g036350	Bo5g036350.1	C5	11868269	11870743	41.37	WCPQEEVLSHPAVGGFLTHCGWNSTLESICGGVPMVCWPFFAEQ	482	54.033
Bo5g037520	Bo5g037520.1	C5	12021660	12024966	41.44	WCPQEKVVYHPAIGGFLTHCGWNSTLESLCDGVPMICWPFFAEQ	446	51.022
Bo5g041080	Bo5g041080.1	C5	13359153	13360726	48.03	WCNQLEVLAHESIGCFLTHCGWNSTLEGLSLGVPMVGVPQWSDQ	466	50.815
Bo5g098690	Bo5g098690.1	C5	31976594	31978027	51.6	WAPQAAVLEKPAVGGFISHGGWNSTLESLWFGVPTAIWPLYAEQ	477	53.461
Bo5g098710	Bo5g098710.1	C5	32022606	32024069	50.34	WAPQNAILENPAVRGFVSHCGWNSTLESLWFGVPMATWPLYAEQ	487	54.367
Bo5g098740	Bo5g098740.1	C5	32046570	32047979	49.36	WAPQVDVLKSHAVGGFVTHCGWNSTLESLWFGVPTAAWPMYAEQ	469	52.521
Bo5g098760	Bo5g098760.1	C5	32052545	32053896	48.59	WAPQTAVLGSHAIGGFVTHCGWNSILESVWFGVPTAAWPIFAEQ	424	47.668
Bo5g098770	Bo5g098770.1	C5	32062674	32064110	52.61	WAPQVTVLAHPAVGGFVTHCGWNSILESLWFGVPIAAWPIYAEQ	478	53.754
Bo5g100950	Bo5g100950.1	C5	32265540	32267033	47.46	WCSQEKVLAHPSVVCFVTHCGWNSTMEALSSGVPTVCFPQWGDQ	497	55.94
Bo5g124870	Bo5g124870.1	C5	38294376	38296566	39.25	WAPQVPVLNHKAIGGFVTHCGWNSILEAVCAGVPMVAWPLYAEQ	464	51.478
Bo5g136640	Bo5g136640.1	C5	42384667	42386494	40.21	WAPQIEVLAHRATGGFLTHCGWNSTIESICEGVPLICKPSFGDQ	448	50.375
Bo5g156510	Bo5g156510.1	C5	46890184	46891718	41.95	WAPQREVLLHRAIGCFVSHCGWNSTLEGVQSGIPFLCIPYFADQ	458	51.232
Bo6g025900	Bo6g025900.1	C6	5479925	5481309	48.88	WAPQVAVLSHVAVGGFLSHCGWNSVMEAVASGTMILAWPMGADQ	447	48.625
Bo6g025910	Bo6g025910.1	C6	5492774	5494162	50.25	WAPQVAVLNHVAVGVFLSHCGWNSVVEAVASGTMILAWPLEADQ	462	50.182
Bo6g069770	Bo6g069770.1	C6	20086099	20086929	42.72	WVNQLEVLAHPAVGAFWTHCGWNSTLESICEGVPMICTPCFTDQ	251	29.036
Bo6g087430	Bo6g087430.1	C6	27675926	27677344	54.12	WAPQVAVLQHRAVGAFLTHCGWNSVVEAVVAGVLMLTWPMRADQ	472	51.751
Bo7g009900	Bo7g009900.1	C7	3193370	3194809	48.47	WAPQVEILSHGSIGGFLSHCGWSSVLESLTQGVPIVAWPLYAEQ	479	52.707
Bo7g021600	Bo7g021600.1	C7	7814879	7816491	45.51	WAPQVLILDHKAVGGFVTHCGWNSAIEGIAAGLPMVTWPMGAEQ	484	53.924
Bo7g058150	Bo7g058150.1	C7	21400064	21401150	44.16	WCPQEKVLSHPAVGGFLTHCGWNSMLESLCGGVPMICWPFFAEQ	334	37.908
Bo7g058160	Bo7g058160.1	C7	21405703	21407917	42.3	WCPQEKVLSHPAVGGFLTHNGWNSTLESISAGVPMVCWPFFAEQ	485	54.539
Bo7g099430	Bo7g099430.1	C7	39038801	39040273	50.44	WAPQAEILAHKAVGGFLTHCGWNSILESIVNGVPMIAWPLFADQ	490	53.904
Bo7g099440	Bo7g099440.1	C7	39046479	39047939	49.08	WAPQAEILAHQAVGGFLTHCGWNSILESVVSGVPMIAWPLFAEQ	486	53.91
Bo7g103790	Bo7g103790.1	C7	39761757	39763229	52.68	WCPQEQVLAHPSVACFVTHCGWNSTMEALSLGVPVVCCPQWGDQ	490	54.619
Bo7g103830	Bo7g103830.1	C7	39782606	39785138	45.8	WCDQFRVLKHRSIGCFVTHCGWNSSLESLVAGVPVVAFPQWTDQ	560	62.093
Bo8g029010	Bo8g029010.1	C8	8991683	8993067	44.19	WVPQVKILSHDSVGGFLTHCGWNSLVEGLGVRVPIF-FPVLNEQ	277	31.77
Bo8g036810	Bo8g036810.1	C8	12988193	12989567	54.33	WCSQTAVLAHPSVGCFVTHCGWNSTLESLENGVPVVAFPQFADQ	441	48.46
Bo8g040680	Bo8g040680.1	C8	13983053	13984944	42.55	WCDQFRVLKHRSIGCFVTHCGWNSSLESLVAGVPVVAFPQWTDQ	477	54.54
Bo8g040710	Bo8g040710.1	C8	14005500	14006918	48.34	WCNQFSVLKHKSIGCFVTHCGWNSTLESLVAGVPVVAFPQRIDQ	472	53.807
Bo8g040740	Bo8g040740.1	C8	14040350	14041762	47.7	WCNQFSVLKHKSIGCFVTHCGWNSTLESLVSGVPVVAFPLWNDQ	451	51.321
Bo8g040770	Bo8g040770.1	C8	14109820	14110566	47.39	WCSQFSILKHRSIGCFVTHCGWNSSLESLVAGVPVVAFPQWDDQ	248	28.106
Bo8g059400	Bo8g059400.1	C8	19385136	19386928	42.89	WVDQRKILEHESVRGFLSHCGWNSLMESICAEVPILAFPVAAEQ	468	52.983
Bo8g070890	Bo8g070890.1	C8	23347486	23349090	43.49	WAPQVLILDHKAVGGFLTHCGWNSAIEGIAAGLPMVTWPKGAEQ	486	53.804
Bo8g071410	Bo8g071410.1	C8	23705869	23708162	44.9	WCPQEKVLSHPAIGGFLTHSGWNSTLESLCGGVPMVCWPFFAEQ	466	52.342
Bo8g082490	Bo8g082490.1	C8	28400337	28401842	44.02	WSPQAMILSHGSTGGFLTHCGWNSVIEGVSFGVPMITWPMFAEQ	501	56.513
Bo8g082510	Bo8g082510.1	C8	28414630	28416102	42.84	WAPQVFILSHASIGGFLTHCGWNSILEGITAGVPLLTWPLFAEQ	490	54.628
Bo8g090140	Bo8g090140.1	C8	30127421	30134656	32.44	WANQLDVLAHPAVGVFWTHCGWNSTVESICEGVPMICTPCFTDQ	458	51.54
Bo8g099320	Bo8g099320.1	C8	34184400	34185818	53.49	WAPQVEVLSHKAVGGFVSHCGWNSVLESLWFGVSIVTWPLYAEQ	472	52.547
Bo8g100530	Bo8g100530.1	C8	34939390	34940775	48.12	WGPQERILSHVAISCFVTHCGWNSTIETVAAGVPVVAYPSWTDQ	461	50.829
Bo8g100540	Bo8g100540.1	C8	34942206	34943552	49.59	WGPQERILSHVAISCFVTHCGWNSTIETVATGVPVVAYPSWIDQ	448	49.415
Bo8g102550	Bo8g102550.1	C8	36160982	36162496	41.32	RAPQIEVLRHPAVGGFWSHCGWNSTLESIVEGVPLICRPFQSEQ	451	50.492
Bo8g114230	Bo8g114230.1	C8	40222659	40224083	51.86	WAPQVEVLEHKAIGGFVSHCGWNSTLESLWFGVPVATWPMYAEQ	474	52.653
Bo8g114830	Bo8g114830.1	C8	40475170	40476433	49.84	WAPQTMILEHRAVGSYLTHLGWGSALEGMVGGVVMLAWPMQAGH	408	44.865
Bo9g003740	Bo9g003740.1	C9	416373	419326	41.23	WAPQAQILAHSSTGGFLTHCGWNSTLESIVSGVPLIAWPLYAEQ	477	52.206
Bo9g018780	Bo9g018780.1	C9	5889870	5891243	49.85	WAPQGRILSHGSVGGFVTHCGWGSVVEGLSFGVPLIMFPCNLDQ	457	50.681
Bo9g021740	Bo9g021740.1	C9	6537761	6539194	51.81	WAPQAEVLAHRAVGGFLTHCGWNSTLESVVSGVPMIAWPLFADQ	477	52.383
Bo9g090770	Bo9g090770.1	C9	27765631	27767034	46.3	WVPQVKILSHESVGGFLTHCGWNSVVEGLGFGVPIF-LPVLNEQ	467	53.004
Bo9g113880	Bo9g113880.1	C9	36653844	36655250	49.11	WVQQPMILDHPSVGCFVSHCGFGSTWESLMSDCQMVLVPQHGEQ	468	51.867
Bo9g139510	Bo9g139510.1	C9	42471464	42472899	43.94	WAPQMEVLKHPAVGGFWSHCGWNSTLESIGEGVPMICRPFTGDQ	453	50.459
Bo9g165610	Bo9g165610.1	C9	48849926	48851767	44.63	WVDQWEILSHESVKGFLSHCGWNSAQESICAGIPVLAWPMMAEQ	493	55.617
Bo9g169250	Bo9g169250.1	C9	49792911	49794371	45.59	WAPQVDILSHKGTCVFLSHCGWNSILESLSYGVPLLGWPMAGEQ	486	54.774
Bo9g176750	Bo9g176750.1	C9	52639882	52644695	43.39	WAPQQEVLKHQAIGGYLTHNGWNSTVESVCEGVPMICLPFIWDQ	458	52.237
Bo9g176760	Bo9g176760.1	C9	52646317	52648182	40.03	WAPQQEVLKHRAIGGFLTHNGWNSVVESVCEGVPMVCLPFIWDQ	449	50.89
Bo9g176770	Bo9g176770.1	C9	52649461	52651457	38.91	WAPQQEVLKHRAIGGFLTHNGMNSVVESICEGVPMICLPCFWDQ	456	51.939
Bo9g176780	Bo9g176780.1	C9	52654110	52656192	39.03	WAPQQEVLKHQAIGGFLTHSGWNSTVESVREGVPMICLPCIWDQ	453	51.539
Bo9g176790	Bo9g176790.1	C9	52656728	52659071	38.87	WAPQQDVLKHRATGGFLTHNGWNSTVESVCEGVPMICVPSVWDQ	450	51.133
Bo9g176800	Bo9g176800.1	C9	52659747	52661460	47.9	WAPQQDVLKHRATGGFLTHNGWNSTVESVCEGVPMICVPSVWDQ	468	53.049
Bo9g176810	Bo9g176810.1	C9	52661995	52664037	41.16	WAPQLDVLAHRATGGFLTHNGWNSTLESICEGVPMISLPFVWDQ	455	51.429
Bo9g176820	Bo9g176820.1	C9	52664732	52667125	37.8	WSPQQEVLAHRAVGGFLTHNGWNSTLESICEGVPMICLPGGWDQ	473	53.264
Bo1g056740	Bo1g056740.1	C1	16578518	16579759	46.94	WCAQERVLAHPAVACFLSHCGWNSTVEALSSGVPIVCLPQWGDQ	413	46.759

## Sheet: Phylogenetic groupwise PSPG
Gene Name	Putative Name	GC Content	PSPG Motif
Bo00945s060	UGT71E	54.48	WAPQVAVLAKPAIGSFVTHCGWNSVLESLWFGVPMVTWPLYVEQ
Bo1g057030	UGT71E	52.61	WAPQVAVLAKPAIGGFVTHCGWNSMLESLWFGVPMVTWPLYAEQ
Bo1g105610	UGT71E	49.1	WAPQVAILANQAIGGFVTHCGWNSLLESLWFGVPTAAWPLYAEQ
Bo1g105660	UGT71E	48.97	WAPQRAVLASPAIGGFVSHCGWNSILESLWFGVPIATWPLYAEQ
Bo3g039900	UGT71E	44.15	WSPQVEILAHKAVGSFVSHCGWNSIVESLWFGVPTVTWPMYAEQ
Bo3g078820	UGT71E	49.76	WAPQSAILANPAVRGFVTHCGWNSTLESILFGVPIATWPLYAEQ
Bo3g078830	UGT71E	51.32	WAPQRAVLASPTIGGFVSHCGWNSILESVWFGVPVATWPLYAEQ
Bo3g078870	UGT71E	51.61	WAPQVAVLAKPAVGGFVTHCGWNSTLESLWFGVPTVAWPLYAEQ
Bo4g061160	UGT71E	49.42	WAPQVEILAHKAIGGFLSHCGWNSILESLRFGVPIATWPMFAEQ
Bo4g061180	UGT71E	51.12	WAPQVEILAHKAIGGFVSHCGWNSILESLRFGVPIATWPMYAEQ
Bo4g061190	UGT71E	46.09	WSPQVEILDHKAVGGFVSHCGWNSIVESLWFGVPIVTWPMYAEQ
Bo4g165330	UGT71E	50.76	WAPQRAVLASPAVGGFVSHCGWNSILESVWFGVPVATWPLYAEQ
Bo5g008080	UGT71E	52.66	WAPQVEVLAHKAIGGFVSHCGWNSVLESLWFGVPIATWPMYAEQ
Bo5g098690	UGT71E	51.6	WAPQAAVLEKPAVGGFISHGGWNSTLESLWFGVPTAIWPLYAEQ
Bo5g098710	UGT71E	50.34	WAPQNAILENPAVRGFVSHCGWNSTLESLWFGVPMATWPLYAEQ
Bo5g098740	UGT71E	49.36	WAPQVDVLKSHAVGGFVTHCGWNSTLESLWFGVPTAAWPMYAEQ
Bo5g098760	UGT71E	48.59	WAPQTAVLGSHAIGGFVTHCGWNSILESVWFGVPTAAWPIFAEQ
Bo5g098770	UGT71E	52.61	WAPQVTVLAHPAVGGFVTHCGWNSILESLWFGVPIAAWPIYAEQ
Bo8g099320	UGT71E	53.49	WAPQVEVLSHKAVGGFVSHCGWNSVLESLWFGVSIVTWPLYAEQ
Bo8g114230	UGT71E	51.86	WAPQVEVLEHKAIGGFVSHCGWNSTLESLWFGVPVATWPMYAEQ
Bo01228s010	UGT72E	52.5	WAPQTEVLAHRAVGGFLTHCGWNSTLEGVVSGVPMIAWPLFAEQ
Bo1g005410	UGT72E	49.46	WAPQEEILAHEATGGFVSHCGWNSVLESIVNGVPMIAWPLYSEQ
Bo1g062660	UGT72E	49.76	WVPQAEILAHQAVGGFFTHCGWNSILESVVSGVPMIAWPLFADQ
Bo2g098920	UGT72E	47.16	WAPQAQILAHSSTGGFLTHCGWNSTMESIVNGVPLIAWPLYAEQ
Bo2g098930	UGT72E	48.9	WAPQAQILAHPSTGGFLTHCGWNSTLESIVSGVPLIAWPLYAEQ
Bo3g054450	UGT72E	49.69	WAPQAQILAHPSTGGFLSHCGWNSTLESIVSGVPLIAWPLYAEQ
Bo5g002510	UGT72E	50.31	WAPQVQILAHPSTGGFLTHCGWNSTLESIVNGVPLIAWPLYAEQ
Bo7g099430	UGT72E	50.44	WAPQAEILAHKAVGGFLTHCGWNSILESIVNGVPMIAWPLFADQ
Bo7g099440	UGT72E	49.08	WAPQAEILAHQAVGGFLTHCGWNSILESVVSGVPMIAWPLFAEQ
Bo9g003740	UGT72E	41.23	WAPQAQILAHSSTGGFLTHCGWNSTLESIVSGVPLIAWPLYAEQ
Bo9g021740	UGT72E	51.81	WAPQAEVLAHRAVGGFLTHCGWNSTLESVVSGVPMIAWPLFADQ
Bo1g007610	UGT73D	44.96	WAPQVLILDHQAIGGFLTHCGWNSLLEGAASGLPMVTWPIGAEQ
Bo1g007620	UGT73D	46.63	WAPQVLILEHQATGGFLTHCGWNSLLEGVAAELPMVTWPIGAEQ
Bo1g007630	UGT73D	43.89	WAPQVMILDHQATGVFVTHCGWNSVLEGVAAGLPMVTWPVGAEQ
Bo1g104930	UGT73D	44.16	WARQVLILSHPSVEGFLTHCGWNSTLEGITSGVPLLTWPLFGDQ
Bo3g030280	UGT73D	43.86	WSPQMIILQHVSVGGFLTHCGWNSTLEGITSGLPLLTWPLFADQ
Bo3g030290	UGT73D	42.78	WAPQVLILTHPSVGGFLTHCGWNSTLEGIASGVPLLTWPLFGDQ
Bo3g030310	UGT73D	42.39	WSPQMIILSHASVGGFLTHCGWNSTLEGITSGLPLLTWPLFADQ
Bo3g088690	UGT73D	44.86	WAPQVLILDHKAVGGFVTHCGWNSVMEGIAAGLPMVTWPMGAEQ
Bo3g169050	UGT73D	44.82	WAPQVVILDHQAVGGFLTHCGWNSLLEGVASGLPMVTWPIGAEQ
Bo3g169080	UGT73D	46.28	WAPQVLILEHQATGGFVTHCGWNSLLEGVAAGLPMVTWPIGAEQ
Bo3g169090	UGT73D	46.91	WAPQVLILDHQATGVFVTHCGWNSLLEGVAAGLPMVTWPVGAEQ
Bo4g031140	UGT73D	45.14	WAPQVLILSHPSVGGFLTHCGWNSTLEGITSGLPLLTWPLFADQ
Bo4g031150	UGT73D	44.35	WAPQVLILSHPSVGGFLTHCGWNSTLEGITFGLPLLTWPLFADQ
Bo4g031160	UGT73D	43.8	WAPQVLILSHPSVGGFLTHCGWNSTLEGITSGVPLLTWPLFGDQ
Bo4g031180	UGT73D	43.73	WAPQVLILSHPSVGGFLTHCGWNSTLEGITSGVPLLTWPLFGDQ
Bo4g031200	UGT73D	44.09	WSPQVLILSHPAVGGFLTHCGWNSTLEGITSGVPLLTWPLFGDQ
Bo4g186390	UGT73D	43.17	WSPQILILSHPAVGGFLTHCGWNSTLEGITSGVPLITWPLFGDQ
Bo4g186400	UGT73D	43.93	WSPQMLILSHPAVGGFLTHCGWNSTLEGITSGVPLLTWPLFGDQ
Bo7g009900	UGT73D	48.47	WAPQVEILSHGSIGGFLSHCGWSSVLESLTQGVPIVAWPLYAEQ
Bo7g021600	UGT73D	45.51	WAPQVLILDHKAVGGFVTHCGWNSAIEGIAAGLPMVTWPMGAEQ
Bo8g070890	UGT73D	43.49	WAPQVLILDHKAVGGFLTHCGWNSAIEGIAAGLPMVTWPKGAEQ
Bo8g082510	UGT73D	42.84	WAPQVFILSHASIGGFLTHCGWNSILEGITAGVPLLTWPLFAEQ
Bo01176s010	UGT74L	38.95	WSPQLEVLAHESVGSFLTHCGWNSTLEGLSLGVPMIGMPHWTDQ
Bo3g026420	UGT74L	35.96	WSPQLKVLAHKSIGCFMTHCGWNSTLEALSLGVALIGMPAYSDQ
Bo3g036870	UGT74L	42.66	WSPQLEVLSNKAIGCFLTHCGWNSTLEALAIGVPMVAMPQWIDQ
Bo3g036890	UGT74L	44.44	WSPQLEVLSNKAIGCFLTHCGWNSTMESLTFGVPMVAMPQWTDQ
Bo3g036930	UGT74L	42.81	WSPQLEVLSNKAIGCFLTHCGWNSTMEALAFGVPMVAMPQWTDQ
Bo4g021060	UGT74L	44.82	WSPQLEVLSNKAIGCFLTHCGWNSTMEALTFGVPMVAMPQWTDQ
Bo4g021070	UGT74L	45.68	WSPQLEVLSNKAVGCFMTHCGWNSTMEGLTLGVPMVAMPQWTDQ
Bo4g049480	UGT74L	34.1	WVPQLEVLAHDSIGCFVTHCGWNSTLEALCLGVPLVGMPQWTDQ
Bo4g176500	UGT74L	42.27	WSPQLQVLAHKSTGCFMTHCGWNSTLEALSIGVALIGMPAYSDQ
Bo4g177500	UGT74L	37.19	WSPQLQVLAHKSTGCFMTHCGWNSTLEALSIGVALIGMPAYSDQ
Bo4g177540	UGT74L	38.82	WVSQLEVLSHDSTGCFVTHCGWNSTLEALCLGVPLVGMPQWTDQ
Bo5g006900	UGT74L	42.63	WSPQLEVLAHESVGCFLTHCGWNSTLEGLSLGVPMIGMPHWTDQ
Bo5g041080	UGT74L	48.03	WCNQLEVLAHESIGCFLTHCGWNSTLEGLSLGVPMVGVPQWSDQ
Bo1g056640	UGT75L	51.19	WCDQFRVLKHRSIGCYVTHCGWNSSLESLVAGVPVVAFPQWTDQ
Bo1g094250	UGT75L	47.63	WCSQVEVLRHRAVGCFLSHCGWSSTLESLVLGVPVVAFPMWSDQ
Bo5g005740	UGT75L	50	WCSQVEVLRHRAVGCFVTHCGWSSTLESLVLGVPVVAFPMWSDQ
Bo7g103830	UGT75L	45.8	WCDQFRVLKHRSIGCFVTHCGWNSSLESLVAGVPVVAFPQWTDQ
Bo8g040680	UGT75L	42.55	WCDQFRVLKHRSIGCFVTHCGWNSSLESLVAGVPVVAFPQWTDQ
Bo8g040710	UGT75L	48.34	WCNQFSVLKHKSIGCFVTHCGWNSTLESLVAGVPVVAFPQRIDQ
Bo8g040740	UGT75L	47.7	WCNQFSVLKHKSIGCFVTHCGWNSTLESLVSGVPVVAFPLWNDQ
Bo8g040770	UGT75L	47.39	WCSQFSILKHRSIGCFVTHCGWNSSLESLVAGVPVVAFPQWDDQ
Bo1g070870	UGT76H	44.83	WAPQKEVLAHPAVGGFWSHCGWNSTLESIGEGVPMICKPFSGDQ
Bo1g070880	UGT76H	44.65	WAPQIEVLAHPAVGGFWSHCGWNSTLESIAEGVPMICRPFHGEQ
Bo2g026640	UGT76H	42.84	WAPQMEVLRHPAVGGFWSHCGWNSTLESIGEGIPMICRPFTGDQ
Bo3g003530	UGT76H	37.65	WAPQQEVLKHRAVGGFLTHNGWNSTVESVCEGVPMICLPFVWDQ
Bo3g003590	UGT76H	41.78	WAPLQVVLNHRAVG-FLTHGGWNSTVESICEGVPMICLPFIWDQ
Bo3g018000	UGT76H	45.59	WAPQMEVLRHRAVGGFWSHCGWNSTLESIGEGVPMICRPITGDQ
Bo3g041900	UGT76H	43.82	WAPQKEVLRHRAVGGFWNHCGWNSSLESISCGVPMICRPYSGDQ
Bo3g132780	UGT76H	43.37	WAPQKEVLAHPAIGGFWSHCGWNSTLESLGEGVPMICKPFTGDQ
Bo3g132800	UGT76H	42.89	WAPQKEVLGHPAVGGFWSHCGWNSTLESIVEGVPMICRPFKGEQ
Bo3g132850	UGT76H	46.59	WAPQDHVLGHPAVGGFWSHCGWNSTLESIVEGVPMICRPFGDEQ
Bo5g136640	UGT76H	40.21	WAPQIEVLAHRATGGFLTHCGWNSTIESICEGVPLICKPSFGDQ
Bo6g069770	UGT76H	42.72	WVNQLEVLAHPAVGAFWTHCGWNSTLESICEGVPMICTPCFTDQ
Bo8g090140	UGT76H	32.44	WANQLDVLAHPAVGVFWTHCGWNSTVESICEGVPMICTPCFTDQ
Bo8g102550	UGT76H	41.32	RAPQIEVLRHPAVGGFWSHCGWNSTLESIVEGVPLICRPFQSEQ
Bo9g139510	UGT76H	43.94	WAPQMEVLKHPAVGGFWSHCGWNSTLESIGEGVPMICRPFTGDQ
Bo9g176750	UGT76H	43.39	WAPQQEVLKHQAIGGYLTHNGWNSTVESVCEGVPMICLPFIWDQ
Bo9g176760	UGT76H	40.03	WAPQQEVLKHRAIGGFLTHNGWNSVVESVCEGVPMVCLPFIWDQ
Bo9g176770	UGT76H	38.91	WAPQQEVLKHRAIGGFLTHNGMNSVVESICEGVPMICLPCFWDQ
Bo9g176780	UGT76H	39.03	WAPQQEVLKHQAIGGFLTHSGWNSTVESVREGVPMICLPCIWDQ
Bo9g176790	UGT76H	38.87	WAPQQDVLKHRATGGFLTHNGWNSTVESVCEGVPMICVPSVWDQ
Bo9g176800	UGT76H	47.9	WAPQQDVLKHRATGGFLTHNGWNSTVESVCEGVPMICVPSVWDQ
Bo9g176810	UGT76H	41.16	WAPQLDVLAHRATGGFLTHNGWNSTLESICEGVPMISLPFVWDQ
Bo9g176820	UGT76H	37.8	WSPQQEVLAHRAVGGFLTHNGWNSTLESICEGVPMICLPGGWDQ
Bo2g042220	UGT79A	45.38	WVQQPLILAHPSVGCFVSHCGFGSMWESLMSDCQIVLLPLLSDQ
Bo2g042240	UGT79A	46.31	WVQQPLILAHPSVGCFVSHCGFGSMWESLMSDCQIVLLPYLADQ
Bo3g022310	UGT79A	45.24	WMQQPLILAHPSIGCFVSHCGFGSMWESLLNNCQIVFIPHLGEQ
Bo3g022320	UGT79A	45.61	WVQQPLILAHPSIGCFVSHCGFGSMWESLLNDCQIVFIPHLGEQ
Bo3g022360	UGT79A	45.08	WVQQPLILAHPSVGCFVSHCGFGSMWESLMSDCQIVLIPYLADQ
Bo3g022430	UGT79A	45.54	WVQQPLILAHPSVGCFVSHCGFGSMWESLMSDCQIVLIPYLADQ
Bo4g156160	UGT79A	49.29	WVQQPMILDHPSVGCFASHCGFGSMWESLMSDCQMVLVPQHGEQ
Bo9g113880	UGT79A	49.11	WVQQPMILDHPSVGCFVSHCGFGSTWESLMSDCQMVLVPQHGEQ
Bo01093s020	UGT82N	28.7	WAPQIEVLKNDSVGCFVTHCGWNSTMEAVASYRRLVCYPVAGDQ
Bo01291s010	UGT82N	37.23	WAPQIEVLKNDSVGCYLTHCGWNSTMEAVASCRRLVCYPVAGDQ
Bo5g156510	UGT83I	41.95	WAPQREVLLHRAIGCFVSHCGWNSTLEGVQSGIPFLCIPYFADQ
Bo1g056740	UGT84L	46.94	WCAQERVLAHPAVACFLSHCGWNSTVEALSSGVPIVCLPQWGDQ
Bo1g056750	UGT84L	39.31	WCAQERVLAHPAVACFLSHCGWNSTVEALSSGVPIVCLPQWGDQ
Bo1g056760	UGT84L	50.25	WCPQGRVLAHHAVACFLSHCGWNSTVEALSSGVPIVCLPQWGDQ
Bo1g056770	UGT84L	49.28	WCPQERVLAHPAVACFLSHCGWNSTMEALSSGVPMVCFPMWGDQ
Bo1g056800	UGT84L	50.61	WCPQEQVLAHSSMACFVTHCEWNSTTEALTSGVPVVWFPQWGDQ
Bo1g105850	UGT84L	47.32	WCQQEKVLAHPSVVCFVTHCGWNSTMEALSSGVPTVCLPQWGDQ
Bo4g151390	UGT84L	41.85	WGPQERILSHVAISCFVTHCGWNSTMETVVTGVPVVAYPSWIDQ
Bo5g100950	UGT84L	47.46	WCSQEKVLAHPSVVCFVTHCGWNSTMEALSSGVPTVCFPQWGDQ
Bo7g103790	UGT84L	52.68	WCPQEQVLAHPSVACFVTHCGWNSTMEALSLGVPVVCCPQWGDQ
Bo8g036810	UGT84L	54.33	WCSQTAVLAHPSVGCFVTHCGWNSTLESLENGVPVVAFPQFADQ
Bo8g100530	UGT84L	48.12	WGPQERILSHVAISCFVTHCGWNSTIETVAAGVPVVAYPSWTDQ
Bo8g100540	UGT84L	49.59	WGPQERILSHVAISCFVTHCGWNSTIETVATGVPVVAYPSWIDQ
Bo2g093320	UGT85G	39.29	WCPQERVLSHPAIGGFLTHCGWNSMMESVFAGVLMICWPFFADQ
Bo5g035290	UGT85G	43.34	WCPQEKVLAHPAIGGFLTHSGWNSTLESFCGGVPMVCWPFFAEQ
Bo5g036310	UGT85G	45.15	WCPQEKVLAHPAVGGLLTHCGWNSTIESLCGGVPMVCWPFFAEQ
Bo5g036350	UGT85G	41.37	WCPQEEVLSHPAVGGFLTHCGWNSTLESICGGVPMVCWPFFAEQ
Bo5g037520	UGT85G	41.44	WCPQEKVVYHPAIGGFLTHCGWNSTLESLCDGVPMICWPFFAEQ
Bo7g058150	UGT85G	44.16	WCPQEKVLSHPAVGGFLTHCGWNSMLESLCGGVPMICWPFFAEQ
Bo7g058160	UGT85G	42.3	WCPQEKVLSHPAVGGFLTHNGWNSTLESISAGVPMVCWPFFAEQ
Bo8g071410	UGT85G	44.9	WCPQEKVLSHPAIGGFLTHSGWNSTLESLCGGVPMVCWPFFAEQ
Bo4g030990	UGT86K	42.92	WCCQKAVISNPVIGGFLTHCGWNSILESVWCGLPLLCYPLLTDQ
Bo4g031000	UGT86K	44.4	WCCQMAVLSNPTIGGFLTHCGWNSVLESVWCGLPLLCYPLLNDQ
Bo4g164990	UGT86K	42.51	WCCQMTVLSHPSIGGFLTHCGWNSILESIWCEVPLLCFPLLTDQ
Bo3g024360	UGT87J	50.9	WCDQLRVLCHVAVGGFWTHCGFNSTLEGMYSGVPMLAFPLFWDQ
Bo4g059680	UGT87J	48.08	WCDQLRVLSHAAVGGFWTHCGFNSTLEGIYSGVPMLTFPLFWDQ
Bo5g124870	UGT88E	39.25	WAPQVPVLNHKAIGGFVTHCGWNSILEAVCAGVPMVAWPLYAEQ
Bo3g002360	UGT89B	55.62	WVPQLLVLRHVAVAGFLSHCGWNSVLEGITSGAVILGWPMEADQ
Bo3g179780	UGT89B	48.19	WAPQVAVLSHVAVGGFLSHCGWNSALEAVASGTMILAWPMEADQ
Bo4g182320	UGT89B	53.81	WAPQLEVLRHVAVGGFLSHCGWNSVLEGLSSGTMILGWPMEADQ
Bo6g025900	UGT89B	48.88	WAPQVAVLSHVAVGGFLSHCGWNSVMEAVASGTMILAWPMGADQ
Bo6g025910	UGT89B	50.25	WAPQVAVLNHVAVGVFLSHCGWNSVVEAVASGTMILAWPLEADQ
Bo6g087430	UGT89B	54.12	WAPQVAVLQHRAVGAFLTHCGWNSVVEAVVAGVLMLTWPMRADQ
Bo8g114830	UGT89B	49.84	WAPQTMILEHRAVGSYLTHLGWGSALEGMVGGVVMLAWPMQAGH
Bo3g009950	UGT90C	41.1	WVDQWEILSHESVKGFLSHCGWNSAQESICTGVPLLAWPMMAEQ
Bo3g091760	UGT90C	31.99	WVDQWEILSHESVKGFLSHCGWNSALESICVGVPLLAWPMMAEQ
Bo8g059400	UGT90C	42.89	WVDQRKILEHESVRGFLSHCGWNSLMESICAEVPILAFPVAAEQ
Bo9g165610	UGT90C	44.63	WVDQWEILSHESVKGFLSHCGWNSAQESICAGIPVLAWPMMAEQ
Bo01127s010	UGT91A	50.59	WVPQVKILSHSSVGGFLTHCGWNSLVEGLGFGVPIL-FPVLNEQ
Bo3g178230	UGT91A	42.4	WVEQPLILSHQSVGCFVNHCGSGSMWESLVSDCQIVFIPQLGDQ
Bo4g122730	UGT91A	42.84	WSPQAMILSHGSTGGFLTHCGWNSTIEGICFGVPMITWPLFAEQ
Bo8g029010	UGT91A	44.19	WVPQVKILSHDSVGGFLTHCGWNSLVEGLGVRVPIF-FPVLNEQ
Bo8g082490	UGT91A	44.02	WSPQAMILSHGSTGGFLTHCGWNSVIEGVSFGVPMITWPMFAEQ
Bo9g018780	UGT91A	49.85	WAPQGRILSHGSVGGFVTHCGWGSVVEGLSFGVPLIMFPCNLDQ
Bo9g090770	UGT91A	46.3	WVPQVKILSHESVGGFLTHCGWNSVVEGLGFGVPIF-LPVLNEQ
Bo5g008070	UGT92M	51.53	WAPQIDILAHKATGGFVSHCGWNSIQESLWYGVPIATWPMYAEQ
Bo9g169250	UGT92M	45.59	WAPQVDILSHKGTCVFLSHCGWNSILESLSYGVPLLGWPMAGEQ

## Sheet: B. napus
Gene stable ID	Gene name	Chromosome/scaffold name	Gene Start (bp)	Gene End (bp)	% GC content	PSPG motif	Length	Mass
GSBRNA2T00000314001	BnaA05g27700D	LK031986	605459	607287	39.97	WAPQIEVLAHRSTGGFLTHCGWNSTIESICEGVPLICKPSFGDQ	448	50.561
GSBRNA2T00001243001	BnaC08g10220D	LK031992	429467	430897	48.5	WCDQFRVLKHRSIGCFVTHCGWNSSLESLVAGVPVVAFPQWTDQ	462	52.762
GSBRNA2T00001244001	BnaC08g10230D	LK031992	458378	459796	48.34	WCNQFSVLKHKSIGCFVTHCGWNSTLESLVAGVPVVAFPQRIDQ	472	53.807
GSBRNA2T00001247001	BnaC08g10240D	LK031992	487226	488638	47.7	WCNQFSVLKHKSIGCFVTHCGWNSTLESLVSGVPVVAFPLWNDQ	437	49.616
GSBRNA2T00002253001	BnaC04g03120D	LK032079	419127	420619	45.68	WSPQLEVLSNKAVGCFMTHCGWNSTMEGLTLGVPMVAMPQWTDQ	449	50.364
GSBRNA2T00002254001	BnaC04g03110D	LK032079	422285	423897	44.82	WSPQLEVLSNKAIGCFLTHCGWNSTMEALTFGVPMVAMPQWTDQ	451	50.789
GSBRNA2T00003215001	BnaA10g03470D	LK032985	87520	90267	39.37	WSPQLEVLAHESVGCFLTHCGWNSTLEGLSLGVPMIGMPHWTDQ	456	51.584
GSBRNA2T00003922001	BnaAnng33940D	LK042324	1539	2876	43.35	WVEQPLILSHQSVGCFVNHCGSGSMWESLVSDCQIVFIPQSGDQ	445	49.396
GSBRNA2T00006382001	BnaA04g18440D	LK032092	264832	266984	40.22	WVPQLEVLSHDSTGCFVTHCGWNSTLEALCLGVPLVGMPQWTDQ	456	51.454
GSBRNA2T00006630001	BnaC01g31890D	LK032094	261077	262570	47.32	WCQQEKVLAHPSVVCFVTHCGWNSTMEALSSGVPTVCLPQWGDQ	497	56.098
GSBRNA2T00006654001	BnaC01g31820D	LK032094	522900	524351	49.31	WAPQRAVLASPAIGGFVSHCGWNSILESLWFGVPIATWPLYAEQ	483	54.074
GSBRNA2T00007538001	BnaAnng35060D	LK043358	2271	3017	53.15	WAPQAEVLAHRAVGGFLTHCGWNSTLEGVVNGVPMIAWPLFAEQ	221	24.225
GSBRNA2T00008163001	BnaAnng35400D	LK043620	850	2283	43.24	WAPQVLILSHPSVGGFLTHCGWNSTLEGIASGVPLLTWPLFGDQ	443	49.681
GSBRNA2T00010296001	BnaCnng24700D	LK033181	19011	20415	42.63	WAPQVLILSHPSVGGFLTHCGWNSTLEGIASGVPLLTWPLFGDQ	424	47.595
GSBRNA2T00010714001	BnaA02g07000D	LK033204	54287	56167	41.89	WAPQMEVLRHPAVGGFWSHCGWNSTLESIGEGVPMICRPFTGDQ	474	53.121
GSBRNA2T00010774001	BnaCnng25170D	LK033205	27476	30396	42.45	WVPQAEILAHQAVGGFFTHCGWNSILESVVSGVPMIAWPLFADQ	479	53.632
GSBRNA2T00011836001	BnaA10g30040D	LK033258	42796	44556	44.24	WAPQVDILSHKATCVFLSHCGWNSILESLSYGVPLLGWPMAGEQ	486	54.746
GSBRNA2T00012811001	BnaC08g14270D	LK032110	356757	363269	41.21	WVDQRKILEHESVRGFLSHCGWNSLMESICAEVPILAFPVAAEQ	452	51.065
GSBRNA2T00012812001	BnaC08g14260D	LK032110	363348	366398	32.81	WVDQRKILEHESVRGFLSHCGWNSLMESICAEVPILAFPVAAEQ	238	26.896
GSBRNA2T00014581001	BnaA09g52430D	LK033345	20807	22255	49.28	WAPQGRILSHGSVGGFVTHCGWGSVVEGLSFGVPLIMFPCNLDQ	443	49.451
GSBRNA2T00014929001	BnaCnng27830D	LK033366	22140	23558	47.5	WCPQERVLAHPAVACFLSHCGWNSTVEALSSGVPIVCLPQWGDQ	421	47.4
GSBRNA2T00014930001	BnaCnng27840D	LK033366	27188	36028	41.75	WCPQGRVLAHHAVACFLSHCGWNSTVEALSSGVHIVCLPQWGDQ	483	54.493
GSBRNA2T00015092001	BnaA08g25780D	LK032115	24868	26659	43.14	WVDQRKILEHESVRGFLSHCGWNSLMESICAEVPILAFPVAAEQ	468	52.777
GSBRNA2T00015718001	BnaA09g30700D	LK032120	148754	149626	47.31	WCPQEKVLSHPAIGGFLTHCGWNSTLESLSGGVPMICWPFFAEQ	290	32.549
GSBRNA2T00015720001	BnaA09g30680D	LK032120	162976	165392	40.3	WCPQEEVLSHPAVGGFLTHCGWNSTLESICGGVPMVCWPFFAEQ	418	46.945
GSBRNA2T00015721001	BnaA09g30670D	LK032120	171156	172743	45.47	WCPQEKVLAYPAVGGFLTHCGWNSTIESLCGGVPMVCWPFFAEQ	491	55.142
GSBRNA2T00016304001	BnaA06g20500D	LK032124	149178	151980	35.64	WAPQKEVLAHPAVGGFWSHCGWNSTLESIGEGVPLICRPFSTDQ	439	49.656
GSBRNA2T00016616001	BnaCnng28660D	LK033389	32027	33953	43.02	WARQVLILSHPSVEGFLTHCGWNSTLEGITSGVPLLTWPLFGDQ	264	29.664
GSBRNA2T00017161001	BnaA01g36530D	LK033418	14363	15952	48.87	WAPQVAILANQAIGGFVTHCGWNSLLESLWFGVPTAAWPLYAEQ	492	55.11
GSBRNA2T00017415001	BnaCnng29500D	LK033434	51576	53331	44.13	WAPQVDILSHKATCVFLSHCGWNSILESLSYGVPLLGWPMAGEQ	473	53.179
GSBRNA2T00018039001	BnaA09g55800D	LK033474	8736	10969	43.69	WAPQVEVLAHKAVGGFVSHCGWNSVLESLWFGVPIATWPLYAEQ	441	49.092
GSBRNA2T00018316001	BnaC09g00850D	LK032126	464869	466287	48.7	WCNQFSVLKHRSIGCFVTHCGWNSTLESLVAGVPVVAFPQRIDQ	472	53.703
GSBRNA2T00020608001	BnaA05g35460D	LK033551	30687	32279	48.46	WAPQVEILAHKAIGGFLSHCGWNSILESLRFGVPIATWPMYAEQ	487	54.517
GSBRNA2T00020609001	BnaA05g35470D	LK033551	33577	35102	45.67	WSPQVEILNHEAVGGFVSHCGWNSIVESLWFGVPIVTWPMYAEQ	464	52.075
GSBRNA2T00020714001	BnaC01g42100D	LK033557	28702	30388	51.1	WAPQVAVLAKPAIGGFVTHCGWNSMLESLWFGVPMVTWPLYAEQ	485	53.766
GSBRNA2T00021049001	BnaA08g05710D	LK032135	196605	198035	48.71	WCDQFSVLKHRSIGCFVTHCGWNSSLESLVAGVPVVAFPQWTDQ	444	50.587
GSBRNA2T00021050001	BnaA08g05720D	LK032135	204924	206342	48.56	WCNQFSVLKHRSIGCFVTHCGWNSTLESLVAGVPVVAFPQRIDQ	463	52.839
GSBRNA2T00021180001	BnaA06g02450D	LK032136	395077	396462	49.57	WAPQVAVLSHVAVGGFLSHCGWNSVMEAVASGTMILAWPMGADQ	461	49.847
GSBRNA2T00021181001	BnaA06g02440D	LK032136	399601	400989	50.61	WAPQVAVLNHVAVGGFLSHCGWNSVVEAVASGTMILAWPLEADQ	462	50.061
GSBRNA2T00021271001	BnaA01g18400D	LK032137	274547	276032	49.53	WCDQFRVLKHRSIGCYVTHCGWNSSLESLVAGVPVVAFPQWTDQ	462	52.57
GSBRNA2T00021283001	BnaA01g18510D	LK032137	333289	334146	47.09	WCPQERVLAHPAVACFLSHCGWNSTVEALSSGVPIVCLPQWGDQ	234	26.047
GSBRNA2T00021285001	BnaA01g18530D	LK032137	354083	357498	39.14	WCSQERVLAHPAVACFLSHCGWNSTMEALSSGVPMVCFPMWGDQ	482	54.346
GSBRNA2T00021287001	BnaA01g18540D	LK032137	373259	376103	40.63	WCPQEQVLAHSSVACFVTHCGWNSTTEALTSGVPVVCFPQWGDQ	476	52.619
GSBRNA2T00021445001	BnaC07g31860D	LK032139	1	900	49.78	WAPQAEILAHRAVGGFLTHCGWNSILESVVNGVPMIAWPLFADQ	283	31.107
GSBRNA2T00022339001	BnaAnng39200D	LK048000	1268	2098	42.96	WVNQLEVLAHPAVGAFWTHCGWNSTLESICEGVPMICTPCFTDQ	251	29.009
GSBRNA2T00022818001	BnaAnng39390D	LK048282	536	2071	46.88	WCSQVEVLRHRAVGCFLSHCGWSSTLESLVLGVPVVAFPMWSDQ	470	53.282
GSBRNA2T00023716001	BnaA07g37370D	LK048926	243	1691	51.97	WAPQTEVLAHRAVGGFLTHCGWNSTLEGVVSGVPMIAWPLFAEQ	438	48.238
GSBRNA2T00024549001	BnaC03g16650D	LK032152	527994	530840	46.51	WCDQLRVLCHVAVGGFWTHCGFNSTLEGMYSGVPMLAFPLFWDQ	534	60.452
GSBRNA2T00025107001	BnaCnng33660D	LK033696	1381	5361	31.22	WAPQTEVLKNDSVGCFVTHCGWNSTMEAVASYRRLVCYPVAGDQ	448	50.694
GSBRNA2T00025504001	BnaAnng15830D	LK033723	37886	39511	50.18	WAPQVEVLEHKAIGGFVSHCGWNSTLESLWFGVPVATWPMYAEQ	474	52.864
GSBRNA2T00026013001	BnaA08g29640D	LK033755	34831	36186	43.36	WVEQPLILSHQSVGCFVNHCGSGSMWESLVSDCQIVFIPQLGDQ	451	50.04
GSBRNA2T00026408001	BnaC03g42350D	LK032156	80952	82692	47.1	WAPQSAILANPAVRGFVTHCGWNSTLESIWFGVPIATWPLYAEQ	489	54.874
GSBRNA2T00026409001	BnaC03g42360D	LK032156	83125	84903	48.06	WAPQRAVLASPTIGGFVSHCGWNSILESVWFGVPVATWPLYAEQ	458	50.898
GSBRNA2T00026420001	BnaC03g42410D	LK032156	125894	127485	50.06	WAPQVAVLAKPAVGGFVTHCGWNSTLESLWFGVPTVAWPLYAEQ	466	52.309
GSBRNA2T00029189001	BnaC06g04470D	LK032170	569077	570461	48.81	WAPQVAVLSHVAVGGFLSHCGWNSVMEAVASGTMILAWPMGADQ	447	48.656
GSBRNA2T00029191001	BnaC06g04480D	LK032170	587477	589029	48.1	WAPQVAVLNHVAVGVFLSHCGWNSVVEAVASGTMILAWPLEADQ	462	50.182
GSBRNA2T00030086001	BnaC05g50780D	LK033916	14411	16233	46.24	WCNQLEVLAHESIGCFLTHCGWNSTLEGLSLGVPMVGVPQWSDQ	466	50.855
GSBRNA2T00030123001	BnaA08g29510D	LK033920	21201	22571	48.94	WAPQVAVLSHVAVGGFLSHCGWNSVLEAVASGTMILAWPMEADQ	456	49.935
GSBRNA2T00031453001	BnaC07g33070D	LK031998	857664	860184	45.66	WCDQFRVLKHRSIGCFVTHCGWNSSLESLVAGVPVVAFPQWTDQ	556	61.581
GSBRNA2T00031457001	BnaC07g33030D	LK031998	870746	872218	52.75	WCPQEQVLAHPSVACFVTHCGWNSTMEALSLGVPVVCCPQWGDQ	490	54.604
GSBRNA2T00031645001	BnaC09g42730D	LK031999	860650	862199	46.97	WVDQWEILSHESVKGFLSHCGWNSAQESICAGIPVLAWPMMAEQ	423	47.857
GSBRNA2T00031700001	BnaC08g45200D	LK032000	133700	135577	48.72	WAPQVEVLEHKAIGGFVSHCGWNSTLESLWFGVPVATWPMYAEQ	474	52.747
GSBRNA2T00031931001	BnaC05g03670D	LK032001	135262	136683	50	WCSQVEVLRHRAVGCFVTHCGWSSTLESLVLGVPVVAFPMWSDQ	466	52.279
GSBRNA2T00031949001	BnaC05g03820D	LK032001	215773	217378	41.72	WSPQLEVLAHESVGCFLTHCGWNSTLEGLSLGVPMIGMPHWTDQ	453	51.092
GSBRNA2T00032087001	BnaC05g05040D	LK032001	813360	814793	51.53	WAPQIDILAHKATGGFVSHCGWNSIQESLWYGVPIATWPMYAEQ	477	52.736
GSBRNA2T00033617001	BnaCnng37570D	LK033975	28811	30484	43.25	WAPQKEVLAHPAVGGFWSHCGWNSTLESLGEGVPMISKPFTGDQ	403	45.349
GSBRNA2T00033619001	BnaCnng37590D	LK033975	33708	35233	42.86	WAPQKEVLGHPAVGGFWSHCGWNSTLESIVEGVPMICRPFKGEQ	447	50.101
GSBRNA2T00036527001	BnaA02g18840D	LK032195	244488	247593	36.75	WCPQEKVLSHPAIGGFLTHCGWNSMMESVFAGAPMICWPFFADQ	474	53.441
GSBRNA2T00036958001	BnaA08g07620D	LK032200	129645	131037	54.77	WCSQTAVLAHPSVGCFVTHCGWNSTLESLENGVPVVAFPQFADQ	454	50.017
GSBRNA2T00037157001	BnaA09g35290D	LK032201	555789	557819	39.04	WANQLEVLAHPAVGVFWTHCGWNSTVESICEGVPMICTPCFTDQ	459	51.631
GSBRNA2T00037580001	BnaC04g44320D	LK034189	14120	14506	51.94	WAPQLEVLRHVAVGGFLSHCGWNSVLEGLTSGTLILGWPMEADQ	128	13.914
GSBRNA2T00037830001	BnaC07g48390D	LK034229	23352	27269	31.01	WCPQEKVLCHPAIGGFLTHCGWNSTLESLCGGVPMICWPFFADQ	458	51.499
GSBRNA2T00037831001	BnaC07g48400D	LK034229	27837	29425	46.38	WCPQEKVLSHPAVGGFLTHCGWNSMLESLCGGVPMICWPFFAEQ	488	54.895
GSBRNA2T00040770001	BnaA04g21090D	LK034381	12687	14174	43.95	WSPQILILSHPAVGGFLTHCGWNSTLEGITSGVPLITWPLFGDQ	478	53.978
GSBRNA2T00041156001	BnaCnng43810D	LK034451	6283	11571	33.62	WSPQLQVLAHKSTGCFMTHCGWNSTLEALSIGVALIGMPAYSDQ	474	53.077
GSBRNA2T00041454001	BnaA02g09940D	LK032226	320947	322302	46.39	WVQQPLILAHPSVGCFVSHCGFGSMWESLMSDCQIVLLPYLADQ	451	50.654
GSBRNA2T00042173001	BnaA06g25150D	LK032233	466433	468139	46.81	WAPQVEILSHGSIGGFLSHCGWSSVLESLTKGVPIVAWPLYAEQ	420	46.001
GSBRNA2T00042416001	BnaAnng19430D	LK034496	18390	19833	44.18	WSPQLEVLSNKAIGCFLTHCGWNSTMEALAFGVPMVAMPQWTDQ	448	50.504
GSBRNA2T00042418001	BnaAnng19440D	LK034496	22890	24336	44.71	WSPQLEVLSNKAIGCFLTHCGWNSTMEALTFGVPMVAMPQWTDQ	449	50.169
GSBRNA2T00044186001	BnaUnng01010D	LK034660	18339	19955	43.17	WAPQVLILDHKAVGGFLTHCGWNSAIEGIAAGLPMVTWPKGAEQ	505	56.272
GSBRNA2T00044238001	BnaC01g41850D	LK034669	569	2248	48.33	WCDQFRVLKHRSIGCYVTHCGWNSSLESLVAGVPVVAFPQWTDQ	462	52.781
GSBRNA2T00044267001	BnaC03g72710D	LK034674	4315	5761	44.37	WSPQLEVLSNKAIGCFLTHCGWNSTMESLTFGVPLVAMPQWTDQ	449	50.296
GSBRNA2T00045226001	BnaA04g16230D	LK032254	153692	156165	41.15	WCCQMTVLSHPSIGGFLTHCGWNSILESIWCEVPLLCFPLLTDQ	480	53.143
GSBRNA2T00045471001	BnaC07g50550D	LK034706	22522	24057	49.54	WAPQRAVLASPAVGGFVSHCGWNSILESVWFGVPVATWPLYAEQ	483	53.988
GSBRNA2T00046178001	BnaC07g16620D	LK032260	67895	69340	52.49	WAPQTEVLAHRAVGGFLTHCGWNSTLEGVVSGVPMIAWPLFAEQ	449	49.343
GSBRNA2T00046708001	BnaCnng47320D	LK034815	14147	16034	42.85	WAPQVVILDHQAVGGFLTHCGWNSLLEGVASGLPMVTWPIGAEQ	490	55.237
GSBRNA2T00046710001	BnaCnng47330D	LK034815	21677	23295	44.66	WAPQVLILEHQATGGFVTHCGWNSLLEGVAAGLPMVTWPIGAEQ	483	54.496
GSBRNA2T00047617001	BnaA07g03360D	LK032271	321863	328711	30.72	WVDQWEILSHESVEGFLSHCGWNSAQESICVGVPLLAWPMMADQ	421	47.448
GSBRNA2T00049045001	BnaC06g23330D	LK032009	163818	165236	54.12	WAPQVAVLQHRAVGAFLTHCGWNSVVEAVVAGVLMLTWPMRADQ	472	51.737
GSBRNA2T00049388001	BnaA03g01780D	LK032010	834549	836476	37.76	WAPQQEVLKHRAVGGFLTHNGWNSTVESVCEGVPMICLPFVWDQ	435	49.762
GSBRNA2T00051016001	BnaCnng49100D	LK035002	9209	13040	40.27	WVQQPLILDHPSVGCFVSHCGFGSMWESLMSNCQIVLLPFLSDQ	462	52.178
GSBRNA2T00051017001	BnaCnng49110D	LK035002	16576	20649	41.34	WVQQPLILAHPSVGCFVSHCGFGSMWESLMSDCQIVLLPYLADQ	448	50.242
GSBRNA2T00053285001	BnaA10g12540D	LK032304	429434	431097	41.41	WAPQMEVLKHPAVGGFWSHCGWNSTLESIGEGVPMICRPFTGDQ	456	50.779
GSBRNA2T00053831001	BnaCnng07080D	LK032307	137924	139274	48.7	WAPQTAVLGSHAIGGFVTHCGWNSILESVWFGVPTAAWPIFAEQ	420	47.368
GSBRNA2T00053834001	BnaCnng07110D	LK032307	161287	162072	49.75	WAPQVDVLKSHAVGGFVTHCGWNSTLESLWFGVPTAAWPIYAEQ	240	26.671
GSBRNA2T00053837001	BnaCnng07130D	LK032307	191035	192998	46.33	WAPQNAILENPAVRGFVSHCGWNSTLESLWFGVPMATWPLYAEQ	487	54.367
GSBRNA2T00053919001	BnaC04g08480D	LK032308	232001	233491	43.73	WAPQVLILSHPSVGGFLTHCGWNSTLEGITSGVPLLTWPLFGDQ	445	49.856
GSBRNA2T00053921001	BnaC04g08460D	LK032308	240540	242030	43.8	WAPQVLILSHPSVGGFLTHCGWNSTLEGITSGVPLLTWPLFGDQ	461	51.967
GSBRNA2T00053926001	BnaC04g08440D	LK032308	274036	275529	45.05	WAPQVLILSHPSVGGFLTHCGWNSTLEGITSGLPLLTWPLFADQ	497	55.905
GSBRNA2T00053949001	BnaC04g08280D	LK032308	418161	419804	44.4	WCCQMAVLSNPTIGGFLTHCGWNSVLESVWCGLPLLCYPLLNDQ	477	53.583
GSBRNA2T00053951001	BnaC04g08270D	LK032308	421651	423478	41.96	WCCQKAVISNPVIGGFLTHCGWNSILESVWCGLPLLCYPLLTDQ	484	54.502
GSBRNA2T00056895001	BnaC04g12860D	LK032335	366311	369927	33.54	WVPQLEVLAHDSIGCFVTHCGWNSTLEALCLGVPLVGMPQWTDQ	456	51.252
GSBRNA2T00058670001	BnaCnng53280D	LK035693	7693	9054	50.51	WVPQVKILSHSSVGGFLTHCGWNSLVEGLGFGRVPILFPVLNEQ	419	46.574
GSBRNA2T00061566001	BnaC08g08350D	LK032021	258715	260088	54.37	WCSQTAVLAHPSVGCFVTHCGWNSTLESLENGVPVVAFPQFADQ	457	50.268
GSBRNA2T00062156001	BnaC03g48470D	LK032377	154192	155907	47.03	WAPQVEILSHGSIGGFLSHCGWSSVLESLTKGVPIVAWPLYAEQ	420	45.904
GSBRNA2T00062369001	BnaA07g04240D	LK032380	37956	39770	44.08	WAPQVLILDHKAVGGFVTHCGWNSAIEGIAAGLPMVTWPMGAEQ	484	53.905
GSBRNA2T00063636001	BnaAnng24330D	LK036142	1101	2250	43.65	WAPQAQILAHPSTGGFLSHCGWNSTLESIVSGVPLIAWPLYAEQ	307	33.867
GSBRNA2T00063667001	BnaCnng55250D	LK036167	278	1660	47.29	WGPQERILSHVAISCFVTHCGWNSTMETVVTGVPVVAYPSWIDQ	394	43.822
GSBRNA2T00063792001	BnaA01g24990D	LK032397	18996	20637	46.29	WCQQEKVLAHPSVVCFVTHCGWNSTMEALSSGVPTVCLPQWGDQ	497	56.151
GSBRNA2T00063968001	BnaC05g30300D	LK032399	242824	247180	34.91	WAPQIEVLKNDSVGCYLTHCGWNSTMEAVASCRRLVCYPVAGDQ	465	52.853
GSBRNA2T00064172001	BnaA05g34160D	LK032402	334008	335535	41.56	WAPQREVLLHRAIGCFVSHCGWNSTLEGVQSGIPFLCIPYFADQ	458	51.189
GSBRNA2T00064569001	BnaA04g19910D	LK032406	50325	51846	50.46	WAPQLEVLRHVAVGGFLSHCGWNSVLEGLTSGTLILGWPMEADQ	458	50.485
GSBRNA2T00065170001	BnaC05g50470D	LK036296	7227	7763	50.28	WCPQEKVLAHPAIGGFLTHSGWNSTLESFCGGVPMVCWPFFAEQ	178	19.959
GSBRNA2T00065553001	BnaC05g17420D	LK032419	16872	19534	40.48	WCPQEEVLSHPAVGGFLTHCGWNSTLESICGGVPMVCWPFFAEQ	482	54.079
GSBRNA2T00066159001	BnaC03g26760D	LK032425	140336	141997	41.82	WAPQKEVLRHRAVGGFWNHCGWNSSLESISCGVPMICRPYSGDQ	448	50.735
GSBRNA2T00066320001	BnaA05g19630D	LK032428	85084	86719	46.09	WCSQEKVLAHPSVVCFVTHCGWNSTMEALSSGVPTVCFPQWGDQ	497	56.128
GSBRNA2T00066339001	BnaA05g19510D	LK032428	236408	237847	48.12	WAPQTAVLESHAIGGFVTHCGWNSILESVWFGVPTAVWPIFAEQ	445	49.985
GSBRNA2T00066342001	BnaA05g19480D	LK032428	242319	243104	50	WAPQVDVLKSHAVGGFVTHCGWNSTLESLWFGVPTAAWPIYAEQ	240	26.853
GSBRNA2T00066345001	BnaA05g19470D	LK032428	262344	263807	50.34	WAPQNAILANPAVRGFVSHCGWNSTLESLWFGVPMATWPLYAEQ	487	54.385
GSBRNA2T00066348001	BnaA05g19450D	LK032428	277327	278277	51.95	WAPQAAVLEKPAVGGFISHGGWNSTLESLWFGVPTAIWPLYAEQ	286	32.157
GSBRNA2T00066872001	BnaC05g50340D	LK036527	5158	6756	45.15	WCPQEKVLAHPAVGGLLTHCGWNSTIESLCGGVPMVCWPFFAEQ	479	53.922
GSBRNA2T00067577001	BnaAnng25390D	LK036589	3989	6409	31.23	WSPQLQVLAHKSIGCFMTHCGWNSTLEALSLGVALIGMPAYSDQ	258	28.749
GSBRNA2T00068027001	BnaA01g24780D	LK032449	287428	298723	32.72	WAPQTEVLKNDSVGCFITHCGWNSTMEAVASYRRLVCYPVAGDQ	452	51.19
GSBRNA2T00070824001	BnaC07g03240D	LK032030	482149	483745	47.28	WAPQVEILSHGSIGGFLSHCGWSSVLESLTQGVPIVAWPLYAEQ	470	51.729
GSBRNA2T00071003001	BnaA09g16740D	LK032031	839932	841554	45.04	WAPQVLILDHKAVGGFVTHCGWNSVMEGIAAGLPMVTWPMGAEQ	484	54.021
GSBRNA2T00073095001	BnaA08g20880D	LK032498	233611	235230	46.23	WCPQEKVLSHPAIGGFLTHSGWNSTLESLCCGVPMVCWPFFAEQ	480	54.086
GSBRNA2T00074108001	BnaA05g11170D	LK032514	32441	35284	36.74	WVPQLEVLAHDSIGCFVTHCGWNSTLEALCLGVPLVGMPQWTDQ	456	51.263
GSBRNA2T00074779001	BnaC03g71890D	LK037395	2811	4403	43.44	WVQQPLILAHPSIGCFVSHCGFGSMWESLLNDCQIVFIPHLGEQ	414	46.425
GSBRNA2T00075890001	BnaA03g12040D	LK032543	237762	239105	45.01	WVQQPLILAHPSIGCFVSHCGFGSMWESLLNDCQIVFIPHLGEQ	392	43.924
GSBRNA2T00075891001	BnaA03g12050D	LK032543	241120	242672	43.79	WVQQPLILAHPSIGCFVSHCGFGSMWESLLNDCQIVFIPHLGEQ	414	46.326
GSBRNA2T00076072001	BnaC05g36720D	LK032545	165318	167833	38.51	WAPQVPVLNHKAIGGFVTHCGWNSILEAVCVGVPMVAWPLYAEQ	464	51.538
GSBRNA2T00076292001	BnaC05g48530D	LK032550	198448	199982	41.89	WAPQREVLLHRAIGCFVSHCGWNSTLEGVQSGIPFLCIPYFADQ	458	51.232
GSBRNA2T00077366001	BnaC03g14770D	LK032569	234243	235586	45.09	WMQQPLILAHPSIGCFVSHCGFGSMWESLLNNCQIVFIPHLGEQ	414	46.428
GSBRNA2T00077465001	BnaA07g01730D	LK032572	106847	108420	47.2	WAPQVEILSRGSIGGFLSHCGWSSVLESLTQGVPIVAWPLYAEQ	468	51.487
GSBRNA2T00079771001	BnaC03g24520D	LK032583	237741	239172	42.39	WSPQLEVLSNKAIGCFLTHCGWNSTLEALAIGVPMVAMPQWIDQ	443	49.908
GSBRNA2T00079969001	BnaC05g30670D	LK032586	117350	118991	46.22	WCSQEKVLAHPSVVCFVTHCGWNSTMEALSSGVPTVCFPQWGDQ	497	55.971
GSBRNA2T00083234001	BnaA09g42060D	LK032649	144483	145868	47.91	WGPQERILSHVAISCFVTHCGWNSTIETVAAGVPVVAFPSWTDQ	461	50.817
GSBRNA2T00083235001	BnaA09g42070D	LK032649	147284	148639	49.48	WGPQERILSHVAISCFVTHCGWNSTIETVATGVPVVAYPSWIDQ	451	49.683
GSBRNA2T00083380001	BnaA01g23020D	LK032653	9196	10905	47.49	WCSQVEVLRHRAVGCYLSHCGWNSTLESLVLGVPVVAFPMWSDQ	456	51.491
GSBRNA2T00084134001	BnaC06g15670D	LK032672	144033	146148	37.19	WVNQLEVLAHPAVGAFWTHCGWNSTLESICEGVPMICTPCFTDQ	438	50.395
GSBRNA2T00084361001	BnaC02g24920D	LK032045	365493	367661	40.89	WCPQEKVLSHPAIGGFLTHCGWNSMMESVFAGVPMICWPFFADQ	474	53.567
GSBRNA2T00085362001	BnaC05g00580D	LK032052	325179	326728	49.29	WAPQVQILAHPSTGGFLTHCGWNSTLESIVNGVPLIAWPLYAEQ	483	52.818
GSBRNA2T00085665001	BnaC04g42530D	LK032054	389177	391272	41.46	WVPQLEVLSHDSTGCFVTHCGWNSTLEALCLGVPLVGMPQWTDQ	456	51.819
GSBRNA2T00085929001	BnaA07g10530D	LK032680	76599	79273	39.18	WCPQEKVLSHPAVGGFLTHNGWNSTLESISAGVPMVCWPFFAEQ	491	55.163
GSBRNA2T00085931001	BnaA07g10510D	LK032680	84593	88172	36.73	WCPQEKVLCHPAIGGFLTHCGWNSTLESLCGGVPMICWPFFADQ	458	51.266
GSBRNA2T00086160001	BnaCnng62810D	LK039036	2462	3175	42.16	WSPQLQVLAHKSIGCFMTHCGWNSTLEALSLGVALIGMPAYSDQ	237	26.424
GSBRNA2T00087082001	BnaA10g03720D	LK032705	72103	73521	49.75	WCSQVEVLRHRAVGCFVTHCGWSSTLESLVLGVPVVAFPMWSDQ	472	52.712
GSBRNA2T00089727001	BnaA08g28350D	LK032055	494710	496371	40.25	WSPQLEVLAHESVGSFLTHCGWNSTLEGLSLGVPMIGMPHWTDQ	376	42.412
GSBRNA2T00090709001	BnaA09g29790D	LK032061	727941	729736	46.05	WCNQLEVLAHGSIGCFLTHCGWNSTLEGLSLGVPMVGVPQWSDQ	467	50.837
GSBRNA2T00091200001	BnaA09g00220D	LK032776	37200	38359	45.34	WAPQAQILAHSSTGGFLTHCGWNSTLESIVSGVPLIAWPLYAEQ	324	35.408
GSBRNA2T00091483001	BnaUnng03370D	LK040042	3308	3901	51.01	WAPQAEILAHQAVGGFLTHCGWNSILESVVSGVPMIAWPLFAEQ	181	20.297
GSBRNA2T00091549001	BnaC02g09890D	LK032786	33443	35342	42.74	WAPQMEVLRHPAVGGFWSHCGWNSTLESIGEGIPMICRPFTGDQ	474	53.299
GSBRNA2T00092720001	BnaC01g22430D	LK032823	88678	89817	50.26	WCPQEQVLAHSSMACFVTHCEWNSTTEALTSGVPVVWFPQWGDQ	379	41.997
GSBRNA2T00096047001	BnaC08g46320D	LK041066	2	1792	38.14	WSPQLEVLAHESVGSFLTHCGWNSTLEGLSLGVPMIGMPHWTDQ	416	46.851
GSBRNA2T00097989001	BnaC04g54580D	LK032956	32248	33768	47.67	WCDQLRVLSHEAVGGFWTHCGFNSTLEGIYSGVPMLTFPLFWDQ	458	51.612
GSBRNA2T00099469001	BnaA07g22470D	LK031787	4411075	4412487	54.28	WAPQVAVLQHRAVGAFLTHCGWNSVVEAVVAGVLMLTWPMRADQ	470	51.35
GSBRNA2T00101431001	BnaC03g24530D	LK031890	30365	31818	42.43	WSPQLEVLSNKAIGCFLTHCGWNSTMEALAFGVPMVAMPQWTDQ	391	44.317
GSBRNA2T00101651001	BnaC03g26260D	LK031890	1086042	1088713	43.97	WSPQVELLAHKAVGSFVSHCGWNSIVESLWFGVPTVTWPMYAEQ	619	69.993
GSBRNA2T00102792001	BnaA08g21370D	LK031895	174444	177430	39.14	WAPQVLILDHKAVGGFLTHCGWNSAIEGIAAGLPMVTWPKGAEQ	532	59.978
GSBRNA2T00104242001	BnaA02g20270D	LK031898	13976	15732	45.08	WAPQAQILAHPSTGGFLTHCGWNSTLESIVSGVPLIAWPLYAEQ	459	50.66
GSBRNA2T00106334001	BnaC05g28300D	LK031798	588558	589919	50.59	WVPQVKILSHSSVGGFLTHCGWNSLVEGLGFGRVPILFPVLNEQ	439	48.626
GSBRNA2T00106976001	BnaC09g49620D	LK031907	391210	393603	37.84	WSPQQEVLAHRAVGGFLTHNGWNSTLESICEGVPMICLPGGWDQ	473	53.264
GSBRNA2T00106977001	BnaC09g49610D	LK031907	394297	396475	40.75	WAPQLDVLAHRATGGFLTHNGWNSTLESICEGVPMISLPFVWDQ	455	51.429
GSBRNA2T00106979001	BnaC09g49590D	LK031907	398330	398730	45.64	WAPQQDVLKHRATGGFLTHNGWNSTVESVCEGVPMICVP-----	111	12.481
GSBRNA2T00106980001	BnaC09g49580D	LK031907	399263	401606	38.91	WAPQQDVLKHRATGGFLTHNGWNSTVESVCEGVPMICVPSVWDQ	450	51.159
GSBRNA2T00106981001	BnaC09g49570D	LK031907	402147	405152	38.09	WAPQQEVLKHQAIGGFLTHNGWNSTVESVREGVPMICLPCIWDQ	453	51.54
GSBRNA2T00106982001	BnaC09g49560D	LK031907	405462	407093	41.79	WAPQQEVLKHRAIGGFLTHNGMNSVVESICEGVPMICLPCFWDQ	456	51.811
GSBRNA2T00106983001	BnaC09g49550D	LK031907	410382	412246	40.86	WAPQQEVLKHRAVGGFLTHNGWNSVVESVCEGVPMICLPFIWDQ	450	51.142
GSBRNA2T00106984001	BnaC09g49540D	LK031907	412844	414705	39.37	WAPQQEVLKHQAIGGYLTHNGWNSTVESVCEGVPMICLPFIWDQ	391	44.775
GSBRNA2T00107249001	BnaA06g17920D	LK031908	354351	354848	46.18	WAPQDQVLGHPAVGGFWSHCGWNSTLESIVEGVPMICRPFGDEQ	165	18.768
GSBRNA2T00107250001	BnaA06g17930D	LK031908	355397	356816	42.68	WAPQKEVLGHPAVGGFWSHCGWNSTLESIVEGVPMICRPFKGEQ	440	49.131
GSBRNA2T00107252001	BnaA06g17940D	LK031908	359892	362573	41.01	WAPQKEVLAHPAVGGFWSHCGWNSTLESLGEGVPMICKPFTGDQ	403	45.285
GSBRNA2T00109128001	BnaC08g24260D	LK031799	1384918	1386390	42.84	WAPQVFILSHASIGGFLTHCGWNSTLEGITAGVPLLTWPLFAEQ	490	54.632
GSBRNA2T00109130001	BnaC08g24240D	LK031799	1398331	1399836	44.02	WSPQAMILSHGSTGGFLTHCGWNSVIEGVSFGVPMITWPMFAEQ	501	56.513
GSBRNA2T00111035001	BnaC05g41870D	LK031923	636214	638039	40.25	WAPQIEVLAHRATGGFLTHCGWNSTIESICEGVPLICKPSFGDQ	448	50.375
GSBRNA2T00113233001	BnaC02g27750D	LK031930	752763	754437	46.21	WAPQAQILAHPSTGGFLTHCGWNSTLESIVSGVPLIAWPLYAEQ	460	50.798
GSBRNA2T00113330001	BnaC04g14950D	LK031931	264816	266448	44.4	WSPQVEILDHKAVGGFVSHCGWNSIVESLWFGVPIVTWPMYAEQ	464	52.105
GSBRNA2T00113332001	BnaC04g14940D	LK031931	274720	276186	51.06	WAPQVEILAHKAIGGFVSHCGWNSILESLRFGVPIATWPMYAEQ	488	54.241
GSBRNA2T00113334001	BnaC04g14920D	LK031931	282846	284365	48.22	WAPQVEILAHKAIGGFLSHCGWNSILESLRFGVPIATWPMFAEQ	486	54.336
GSBRNA2T00113451001	BnaA03g40900D	LK031932	1	900	49.56	WAPQAEILAHKAVGGFLTHCGWNSILESVVNGVPMIAWPLFADQ	299	32.716
GSBRNA2T00113647001	BnaA03g39380D	LK031932	846659	849002	38.91	WVDQWEILSHESVKGFLSHCGWNSALESICVGVPLLAWPMMAEQ	473	53.428
GSBRNA2T00114890001	BnaC02g06990D	LK031936	1134747	1136472	47.91	WAPQVELLKHEATGVFVTHCGWNSVLESVSGGVPMICRPFFGDQ	460	50.111
GSBRNA2T00116318001	BnaC03g68370D	LK031944	574040	575395	42.4	WVEQPLILSHQSVGCFVNHCGSGSMWESLVSDCQIVFIPQLGDQ	451	50.016
GSBRNA2T00116404001	BnaC03g68940D	LK031944	1127857	1129454	48.19	WAPQVAVLSHVAVGGFLSHCGWNSALEAVASGTMILAWPMEADQ	459	50.212
GSBRNA2T00117019001	BnaA05g07450D	LK031802	1853914	1855726	42.2	WCCQKAVISNPVIGGFLTHCGWNSILESVWCGLPLLCYPLLTDQ	484	54.402
GSBRNA2T00117020001	BnaA05g07460D	LK031802	1861066	1862741	43.85	WCCQMAVISNPAIGGFLTQCGWNSVLESVWCGLPLLCYPLLNDQ	479	53.805
GSBRNA2T00117036001	BnaA05g07580D	LK031802	1966008	1967498	44.94	WAPQVLILSHSSVGGFLTHCGWNSTLEGITSGLPLLTWPLFADQ	455	51.28
GSBRNA2T00117038001	BnaA05g07590D	LK031802	1970502	1971992	43.53	WAPQVLILSHPSVGGFLTHCRWNLTLEGITFGLPLLTWPLFADQ	455	51.39
GSBRNA2T00117039001	BnaA05g07600D	LK031802	1972621	1974111	44	WAPQVLILSHPSVGGFLTHCGWNSTLEGITSGVPLLTWPLFGDQ	461	51.767
GSBRNA2T00117041001	BnaA05g07610D	LK031802	1978089	1979576	44.15	WAPQVLILSHPSVGGFLTHCGWNSTLEGITSGVPLLTWPLFGDQ	437	49.221
GSBRNA2T00121285001	BnaA01g03030D	LK031804	948411	950140	43.64	WAPQVMILDHQATGVFVTHCGWNSVLEGVAAGLPMVTWPVGAEQ	482	54.261
GSBRNA2T00121286001	BnaA01g03020D	LK031804	953406	954866	46.48	WAPQVLILEHQATGGFVTHCGWNSLLEGVSAGLPMVTWPIGAEQ	486	55.04
GSBRNA2T00121287001	BnaA01g03010D	LK031804	955482	957294	43.08	WAPQVLILDHQAIGGFLTHCGWNSLLEGAASGLPMVTWPIGAEQ	495	55.726
GSBRNA2T00121506001	BnaA01g01050D	LK031804	1843425	1844810	49.06	WAPQEEILAHEATGGFVSHCGWNSVLESIVNGVPMVAWPLYSEQ	461	50.868
GSBRNA2T00122867001	BnaA10g04700D	LK031972	318519	319952	51.39	WAPQIDILAHKATGGFVSHCGWNSIQESLWYGVPIATWPMYAEQ	477	52.638
GSBRNA2T00123530001	BnaCnng01870D	LK031975	660871	662316	51.31	WAPQAQILAHSSTGGFLTHCGWNSTLESIVSGVPLIAWPLYAEQ	462	50.674
GSBRNA2T00125772001	BnaC01g24710D	LK031788	703229	704681	44.39	WAPQKEVLAHPAVGGFWSHCGWNSTLESIGEGVPMICKPFSGDQ	457	51.685
GSBRNA2T00126619001	BnaA08g11390D	LK031807	4652	6412	45.66	WAPQVLILDHQATGVFVTHCGWNSLLEGVAAGLPMVTWPVGAEQ	482	53.677
GSBRNA2T00126620001	BnaA08g11380D	LK031807	14871	16322	45.8	WAPQVLILEHQATGGFVTHCGWNSLLEGVAAGLPMVTWPIGAEQ	475	53.344
GSBRNA2T00126621001	BnaA08g11370D	LK031807	17721	19434	43.47	WAPQVVILDHQAVGGFLTHCGWNSLLEGVASGLPMVTWPIGAEQ	490	55.39
GSBRNA2T00127257001	BnaC08g33500D	LK031808	951532	952950	53.77	WAPQVEVLSHKAVGGFVSHCGWNSVLESLWFGVPIVTWPLYAEQ	441	49.177
GSBRNA2T00127376001	BnaC08g34490D	LK031808	1617823	1619208	47.76	WGPQERILSHVAISCFVTHCGWNSTIETVAAGVPVVAYPSWTDQ	461	50.707
GSBRNA2T00127377001	BnaC08g34500D	LK031808	1620831	1622186	49.26	WGPQERILSHVAISCFVTHCGWNSTIETVATGVPVVAYPSWIDQ	451	49.722
GSBRNA2T00127764001	BnaC04g39460D	LK031809	1502177	1504467	42.6	WCCQMTVLSHPSIGGFLTHCGWNSILESIWCEVPLLCFPLLTDQ	480	53.182
GSBRNA2T00129447001	BnaA09g33410D	LK031814	1379214	1380722	44.6	WSPQAMILSHGSTGGFLTHCGWNSASEGVSFGVPMITWPMFAEQ	502	56.437
GSBRNA2T00129449001	BnaA09g33430D	LK031814	1384434	1385939	44.02	WSPQAMILSHGSTGGFLTHCGWNSASEGVSFGVPMITWPMFAEQ	501	56.638
GSBRNA2T00129450001	BnaA09g33440D	LK031814	1397043	1398518	42.48	WAPQVFILSHASIGGFLTHCGWNSTLEGISAGVPLLTWPLFAEQ	491	54.629
GSBRNA2T00130010001	BnaA03g05100D	LK031815	1443843	1445630	44.18	WVDQWEILSHESVKGFLSHCGWNSAQESICTGVPLLAWPMMAEQ	451	51.005
GSBRNA2T00130524001	BnaC01g06480D	LK031789	1374637	1375938	47.85	WCNQFSVLKHRSIGCFVTHCGWNSTLESLVAGVPVVAFPQRIDQ	433	49.178
GSBRNA2T00130782001	BnaC01g04260D	LK031789	2520248	2521974	43.89	WAPQVMILDHQATGVFVTHCGWNSVLEGVAAGLPMVTWPVGAEQ	481	54.15
GSBRNA2T00130783001	BnaC01g04250D	LK031789	2524599	2526050	46.49	WAPQVLILEHQVTGGFLTHCGWNSLLEGVAAGLPMVTWPIGAEQ	483	54.628
GSBRNA2T00130784001	BnaC01g04240D	LK031789	2528089	2529916	43.65	WAPQVLILDHQAIGGFLTHCGWNSLLEGAASGLPMVTWPIGAEQ	495	55.744
GSBRNA2T00131055001	BnaC01g02080D	LK031789	3699931	3701319	49.32	WAPQEEVLAHEATGGFVSHCGWNSVLESIVNGVPMVAWPLYSEQ	462	50.909
GSBRNA2T00132169001	BnaC03g17730D	LK031818	45416	48594	32.68	WSPQLQVLAHKSIGCFMTHCGWNSTLEALSLGVALIGMPAYSDQ	455	50.663
GSBRNA2T00132170001	BnaC03g17740D	LK031818	48663	51335	35.32	WSPQLKVLAHKSIGCFMTHCGWNSTLEALSLGVALIGMPAYSDQ	243	27.183
GSBRNA2T00132627001	BnaA05g03590D	LK031819	200865	202350	45.63	WSPQLEVLSNKAVGCFMTHCGWNSTMEGLTLGVPMVAMPQWTDQ	449	50.475
GSBRNA2T00132628001	BnaA05g03580D	LK031819	203237	204991	43.99	WSPQLEVLSNKAIGCFLTHCGWNSTMEALTFGVPMVAMPQWTDQ	451	50.747
GSBRNA2T00133229001	BnaC09g34870D	LK031820	899321	900756	43.94	WAPQMEVLKHPAVGGFWSHCGWNSTLESIGEGVPMICRPFTGDQ	453	50.483
GSBRNA2T00134403001	BnaC03g02300D	LK031823	1097338	1099366	37.65	WAPQQEVLKHRAVGGFLTHNGWNSTVESVCEGVPMICLPFVWDQ	457	52.099
GSBRNA2T00134406001	BnaC03g02310D	LK031823	1111173	1111852	40.44	WAPLQVVLNHRAVG-FLTHGGWNSTVESLCEGVPMICLPFIWDQ	169	19.722
GSBRNA2T00134812001	BnaC09g07020D	LK031824	725617	727342	46.52	WAPQGRILSHGSVGGFVTHCGWGSVVEGLSFGVPLIMFPCNLDQ	436	48.446
GSBRNA2T00134947001	BnaC09g07880D	LK031824	1346744	1348189	51.66	WAPQAEVLAHRAVGGFLTHCGWNSTLESVVSGVPMIAWPLFADQ	437	47.826
GSBRNA2T00135562001	BnaA10g19040D	LK031790	795066	796973	43.87	WVDQWEILSHESVKGFLSHCGWNSAQESICAGIPILAWPMMAEQ	479	53.954
GSBRNA2T00136224001	BnaA10g24630D	LK031790	3201547	3205857	35.03	WAPQQEVLKHRAVGGFLTHNGWNSVVESVCEGVPMICLPFIWDQ	457	52.017
GSBRNA2T00136225001	BnaA10g24640D	LK031790	3207214	3208958	41.6	WAPQQEVLKHRAIGGFLTHNGMNSVVESICEGVPMICLPCLWDQ	452	51.452
GSBRNA2T00136227001	BnaA10g24660D	LK031790	3211497	3213455	38.64	WAPQQEVLKHRATGGFLTHNGWNSTVESVCEGVPMICVPSVWDQ	450	51.057
GSBRNA2T00136228001	BnaA10g24670D	LK031790	3215769	3216425	44.9	WAPQLDVLAHRATGGFLTHNGWNSTLESICEGVPMISLPFVWDQ	182	20.729
GSBRNA2T00136230001	BnaA10g24690D	LK031790	3219136	3220889	41.28	WSPQQEVLAHRAVGGFLTHNGWNSTLESICEGVPMICLPGGWDQ	452	50.678
GSBRNA2T00138428001	BnaA01g19890D	LK031831	310623	311994	44.68	WAPQKEVLAHPAVGGFWSHCGWNSTLESIGEGVPMICKPFSGDQ	430	48.665
GSBRNA2T00138871001	BnaA03g21930D	LK031832	982918	984321	45.73	WSPQVEILSHKAVGSFVSHCGWNSIVESLWFGVPIVTWPMYAEQ	467	52.482
GSBRNA2T00139033001	BnaA03g20510D	LK031832	1616518	1617964	45.06	WSPQLEVLSNKAIGCFLTHCGWNSTMEALTFGVPMVAMPQWTDQ	449	50.184
GSBRNA2T00139034001	BnaA03g20500D	LK031832	1621042	1622484	43.31	WSPQLEVLSNKAIGCFLTHCGWNSTLEALAIGVPMVAMPQWIDQ	447	50.224
GSBRNA2T00140420001	BnaC03g06630D	LK031791	1089100	1091272	41	WVDQWEILSHESVKGFLSHCGWNSAQESICTGVPLLAWPMMAEQ	457	51.295
GSBRNA2T00141794001	BnaA03g16830D	LK031838	6600	8090	42.32	WSPQMIILSHASVGGFLTHCGWNSTLEGITSGLPLLTWPLFADQ	496	56.083
GSBRNA2T00141796001	BnaA03g16820D	LK031838	17960	19450	43.73	WSPQMIILQHLSVGGFLTHCGWNSTLEGITSGLPLLTWPLFADQ	496	55.693
GSBRNA2T00142051001	BnaA03g14700D	LK031838	1122347	1124564	38.64	WSPQLQVLAHKSIGCFMTHCGWNSTLEALSLGVALIGMPAYSDQ	455	50.818
GSBRNA2T00142173001	BnaA03g13740D	LK031838	1571933	1574182	41.16	WCDQLRVLCHVAVGGFWSHCGFNSTLEGMYSGVPMLAFPLFWDQ	356	40.436
GSBRNA2T00143174001	BnaA02g03370D	LK031842	271604	273160	48.11	WAPQVELLKHEATGVFVTHCGWNSVLESVSGGVPMICRPFFGDQ	458	49.884
GSBRNA2T00144802001	BnaC07g05000D	LK031792	1397465	1399350	43.9	WAPQVLILDHKAVGGFVTHCGWNSAIEGIAAGLPMVTWPMGAEQ	484	53.924
GSBRNA2T00145589001	BnaA09g22280D	LK031847	1127381	1127779	43.86	WVPQVKILSHESVGGFLTHCGWNSVVEGLGFGRVPIFLPVLNEQ	132	14.515
GSBRNA2T00150045001	BnaC03g45760D	LK031860	569616	571211	44.55	WAPQVLILDHKAVGGFVTHCGWNSVMEGIAAGLPMVTWPMGAEQ	478	53.502
GSBRNA2T00150196001	BnaC03g46720D	LK031860	1491748	1495449	31.98	WVDQWEILSHESVKGFLSHCGWNSALESICVGVPLLAWPMMAEQ	474	53.437
GSBRNA2T00150531001	BnaA10g00520D	LK031861	1332072	1333523	49.66	WAPQVQILAHPSTGGFLTHCGWNSTLESIVNGVPLIAWPLYAEQ	483	52.904
GSBRNA2T00151224001	BnaA03g41940D	LK031863	970489	971961	52.68	WCPQEQVLAHPSVACFVTHCGWNSTMEALSLGVPVVCCPQWGDQ	490	54.568
GSBRNA2T00153135001	BnaC08g05930D	LK031869	52311	54082	46.44	WCPQEKVLSHPAIGGFLTHSGWNSTLESLCGGVPMVCWPFFAEQ	480	53.971
GSBRNA2T00153496001	BnaC03g31760D	LK031870	541607	542572	47.52	WAPQAQILAHPSTGGFLSHCGWNSTLESIVSGVPLIAWPLYAEQ	307	33.899
GSBRNA2T00153762001	BnaA05g23290D	LK031871	69105	71621	36.95	WAPQVPVLNHKAIGGFVTHCGWNSILEAVCAGVPMVAWPLYAEQ	464	51.511
GSBRNA2T00154777001	BnaA03g36440D	LK031874	43167	44633	50.17	WAPQSAILANPAVRGFVTHCGWNSTLESIWFGVPIATWPLYAEQ	488	54.583
GSBRNA2T00154778001	BnaA03g36450D	LK031874	45244	46677	51.6	WAPQRAVLASPAIGGFVSHCGWNSILESVWFGVPVATWPLYAEQ	352	39.291
GSBRNA2T00154779001	BnaA03g36460D	LK031874	49783	51183	51.82	WAPQVAVLAKPAVGGFVTHCGWNSTLESLWFGVPTMAWPLYAEQ	466	52.362
GSBRNA2T00156047001	BnaC08g26630D	LK031795	3022086	3030627	31.21	WANQLDVLAHPAVGVFWTHCGWNSTVESICEGVPMICTPCFTDQ	470	52.997

## Sheet: PSPG groupwise
Gene Name	Putative name	GC content	PSPG motif
BnaC01g31820D	UGT71E	49.31	WAPQRAVLASPAIGGFVSHCGWNSILESLWFGVPIATWPLYAEQ
BnaA01g36530D	UGT71E	48.87	WAPQVAILANQAIGGFVTHCGWNSLLESLWFGVPTAAWPLYAEQ
BnaA09g55800D	UGT71E	43.69	WAPQVEVLAHKAVGGFVSHCGWNSVLESLWFGVPIATWPLYAEQ
BnaA05g35460D	UGT71E	48.46	WAPQVEILAHKAIGGFLSHCGWNSILESLRFGVPIATWPMYAEQ
BnaA05g35470D	UGT71E	45.67	WSPQVEILNHEAVGGFVSHCGWNSIVESLWFGVPIVTWPMYAEQ
BnaC01g42100D	UGT71E	51.1	WAPQVAVLAKPAIGGFVTHCGWNSMLESLWFGVPMVTWPLYAEQ
BnaAnng15830D	UGT71E	50.18	WAPQVEVLEHKAIGGFVSHCGWNSTLESLWFGVPVATWPMYAEQ
BnaC03g42350D	UGT71E	47.1	WAPQSAILANPAVRGFVTHCGWNSTLESIWFGVPIATWPLYAEQ
BnaC03g42360D	UGT71E	48.06	WAPQRAVLASPTIGGFVSHCGWNSILESVWFGVPVATWPLYAEQ
BnaC03g42410D	UGT71E	50.06	WAPQVAVLAKPAVGGFVTHCGWNSTLESLWFGVPTVAWPLYAEQ
BnaC08g45200D	UGT71E	48.72	WAPQVEVLEHKAIGGFVSHCGWNSTLESLWFGVPVATWPMYAEQ
BnaC07g50550D	UGT71E	49.54	WAPQRAVLASPAVGGFVSHCGWNSILESVWFGVPVATWPLYAEQ
BnaCnng07080D	UGT71E	48.7	WAPQTAVLGSHAIGGFVTHCGWNSILESVWFGVPTAAWPIFAEQ
BnaCnng07110D	UGT71E	49.75	WAPQVDVLKSHAVGGFVTHCGWNSTLESLWFGVPTAAWPIYAEQ
BnaCnng07130D	UGT71E	46.33	WAPQNAILENPAVRGFVSHCGWNSTLESLWFGVPMATWPLYAEQ
BnaA05g19510D	UGT71E	48.12	WAPQTAVLESHAIGGFVTHCGWNSILESVWFGVPTAVWPIFAEQ
BnaA05g19480D	UGT71E	50	WAPQVDVLKSHAVGGFVTHCGWNSTLESLWFGVPTAAWPIYAEQ
BnaA05g19470D	UGT71E	50.34	WAPQNAILANPAVRGFVSHCGWNSTLESLWFGVPMATWPLYAEQ
BnaA05g19450D	UGT71E	51.95	WAPQAAVLEKPAVGGFISHGGWNSTLESLWFGVPTAIWPLYAEQ
BnaC04g14940D	UGT71E	51.06	WAPQVEILAHKAIGGFVSHCGWNSILESLRFGVPIATWPMYAEQ
BnaC04g14920D	UGT71E	48.22	WAPQVEILAHKAIGGFLSHCGWNSILESLRFGVPIATWPMFAEQ
BnaA03g40900D	UGT71E	49.56	WAPQAEILAHKAVGGFLTHCGWNSILESVVNGVPMIAWPLFADQ
BnaCnng01870D	UGT71E	51.31	WAPQAQILAHSSTGGFLTHCGWNSTLESIVSGVPLIAWPLYAEQ
BnaA03g21930D	UGT71E	45.73	WSPQVEILSHKAVGSFVSHCGWNSIVESLWFGVPIVTWPMYAEQ
BnaA03g36440D	UGT71E	50.17	WAPQSAILANPAVRGFVTHCGWNSTLESIWFGVPIATWPLYAEQ
BnaA03g36450D	UGT71E	51.6	WAPQRAVLASPAIGGFVSHCGWNSILESVWFGVPVATWPLYAEQ
BnaA03g36460D	UGT71E	51.82	WAPQVAVLAKPAVGGFVTHCGWNSTLESLWFGVPTMAWPLYAEQ
BnaC08g33500D	UGT71E	53.77	WAPQVEVLSHKAVGGFVSHCGWNSVLESLWFGVPIVTWPLYAEQ
BnaC03g26260D	UGT71E	43.97	WSPQVELLAHKAVGSFVSHCGWNSIVESLWFGVPTVTWPMYAEQ
BnaAnng35060D	UGT72E	53.15	WAPQAEVLAHRAVGGFLTHCGWNSTLEGVVNGVPMIAWPLFAEQ
BnaCnng25170D	UGT72E	42.45	WVPQAEILAHQAVGGFFTHCGWNSILESVVSGVPMIAWPLFADQ
BnaC07g31860D	UGT72E	49.78	WAPQAEILAHRAVGGFLTHCGWNSILESVVNGVPMIAWPLFADQ
BnaA07g37370D	UGT72E	51.97	WAPQTEVLAHRAVGGFLTHCGWNSTLEGVVSGVPMIAWPLFAEQ
BnaC07g16620D	UGT72E	52.49	WAPQTEVLAHRAVGGFLTHCGWNSTLEGVVSGVPMIAWPLFAEQ
BnaAnng24330D	UGT72E	43.65	WAPQAQILAHPSTGGFLSHCGWNSTLESIVSGVPLIAWPLYAEQ
BnaUnng03370D	UGT72E	51.01	WAPQAEILAHQAVGGFLTHCGWNSILESVVSGVPMIAWPLFAEQ
BnaC04g14950D	UGT72E	44.4	WSPQVEILDHKAVGGFVSHCGWNSIVESLWFGVPIVTWPMYAEQ
BnaC01g02080D	UGT72E	49.32	WAPQEEVLAHEATGGFVSHCGWNSVLESIVNGVPMVAWPLYSEQ
BnaC09g07880D	UGT72E	51.66	WAPQAEVLAHRAVGGFLTHCGWNSTLESVVSGVPMIAWPLFADQ
BnaA10g00520D	UGT72E	49.66	WAPQVQILAHPSTGGFLTHCGWNSTLESIVNGVPLIAWPLYAEQ
BnaC03g31760D	UGT72E	47.52	WAPQAQILAHPSTGGFLSHCGWNSTLESIVSGVPLIAWPLYAEQ
BnaA02g20270D	UGT72E	45.08	WAPQAQILAHPSTGGFLTHCGWNSTLESIVSGVPLIAWPLYAEQ
BnaA01g01050D	UGT72E	49.06	WAPQEEILAHEATGGFVSHCGWNSVLESIVNGVPMVAWPLYSEQ
BnaA09g00220D	UGT72E	45.34	WAPQAQILAHSSTGGFLTHCGWNSTLESIVSGVPLIAWPLYAEQ
BnaC02g27750D	UGT72E	46.21	WAPQAQILAHPSTGGFLTHCGWNSTLESIVSGVPLIAWPLYAEQ
BnaC05g00580D	UGT72E	49.29	WAPQVQILAHPSTGGFLTHCGWNSTLESIVNGVPLIAWPLYAEQ
BnaA08g21370D	UGT73D	39.14	WAPQVLILDHKAVGGFLTHCGWNSAIEGIAAGLPMVTWPKGAEQ
BnaA06g25150D	UGT73D	46.81	WAPQVEILSHGSIGGFLSHCGWSSVLESLTKGVPIVAWPLYAEQ
BnaC03g48470D	UGT73D	47.03	WAPQVEILSHGSIGGFLSHCGWSSVLESLTKGVPIVAWPLYAEQ
BnaC07g03240D	UGT73D	47.28	WAPQVEILSHGSIGGFLSHCGWSSVLESLTQGVPIVAWPLYAEQ
BnaA07g01730D	UGT73D	47.2	WAPQVEILSRGSIGGFLSHCGWSSVLESLTQGVPIVAWPLYAEQ
BnaAnng35400D	UGT73D	43.24	WAPQVLILSHPSVGGFLTHCGWNSTLEGIASGVPLLTWPLFGDQ
BnaCnng24700D	UGT73D	42.63	WAPQVLILSHPSVGGFLTHCGWNSTLEGIASGVPLLTWPLFGDQ
BnaCnng28660D	UGT73D	43.02	WARQVLILSHPSVEGFLTHCGWNSTLEGITSGVPLLTWPLFGDQ
BnaA04g21090D	UGT73D	43.95	WSPQILILSHPAVGGFLTHCGWNSTLEGITSGVPLITWPLFGDQ
BnaUnng01010D	UGT73D	43.17	WAPQVLILDHKAVGGFLTHCGWNSAIEGIAAGLPMVTWPKGAEQ
BnaCnng47320D	UGT73D	42.85	WAPQVVILDHQAVGGFLTHCGWNSLLEGVASGLPMVTWPIGAEQ
BnaCnng47330D	UGT73D	44.66	WAPQVLILEHQATGGFVTHCGWNSLLEGVAAGLPMVTWPIGAEQ
BnaC04g08480D	UGT73D	43.73	WAPQVLILSHPSVGGFLTHCGWNSTLEGITSGVPLLTWPLFGDQ
BnaC04g08460D	UGT73D	43.8	WAPQVLILSHPSVGGFLTHCGWNSTLEGITSGVPLLTWPLFGDQ
BnaC04g08440D	UGT73D	45.05	WAPQVLILSHPSVGGFLTHCGWNSTLEGITSGLPLLTWPLFADQ
BnaA07g04240D	UGT73D	44.08	WAPQVLILDHKAVGGFVTHCGWNSAIEGIAAGLPMVTWPMGAEQ
BnaA09g16740D	UGT73D	45.04	WAPQVLILDHKAVGGFVTHCGWNSVMEGIAAGLPMVTWPMGAEQ
BnaA05g07590D	UGT73D	43.53	WAPQVLILSHPSVGGFLTHCRWNLTLEGITFGLPLLTWPLFADQ
BnaA05g07600D	UGT73D	44	WAPQVLILSHPSVGGFLTHCGWNSTLEGITSGVPLLTWPLFGDQ
BnaA05g07610D	UGT73D	44.15	WAPQVLILSHPSVGGFLTHCGWNSTLEGITSGVPLLTWPLFGDQ
BnaA01g03030D	UGT73D	43.64	WAPQVMILDHQATGVFVTHCGWNSVLEGVAAGLPMVTWPVGAEQ
BnaA01g03020D	UGT73D	46.48	WAPQVLILEHQATGGFVTHCGWNSLLEGVSAGLPMVTWPIGAEQ
BnaA01g03010D	UGT73D	43.08	WAPQVLILDHQAIGGFLTHCGWNSLLEGAASGLPMVTWPIGAEQ
BnaA08g11380D	UGT73D	45.8	WAPQVLILEHQATGGFVTHCGWNSLLEGVAAGLPMVTWPIGAEQ
BnaA08g11370D	UGT73D	43.47	WAPQVVILDHQAVGGFLTHCGWNSLLEGVASGLPMVTWPIGAEQ
BnaA09g33440D	UGT73D	42.48	WAPQVFILSHASIGGFLTHCGWNSTLEGISAGVPLLTWPLFAEQ
BnaC01g04260D	UGT73D	43.89	WAPQVMILDHQATGVFVTHCGWNSVLEGVAAGLPMVTWPVGAEQ
BnaC01g04250D	UGT73D	46.49	WAPQVLILEHQVTGGFLTHCGWNSLLEGVAAGLPMVTWPIGAEQ
BnaC01g04240D	UGT73D	43.65	WAPQVLILDHQAIGGFLTHCGWNSLLEGAASGLPMVTWPIGAEQ
BnaA03g16830D	UGT73D	42.32	WSPQMIILSHASVGGFLTHCGWNSTLEGITSGLPLLTWPLFADQ
BnaA03g16820D	UGT73D	43.73	WSPQMIILQHLSVGGFLTHCGWNSTLEGITSGLPLLTWPLFADQ
BnaC07g05000D	UGT73D	43.9	WAPQVLILDHKAVGGFVTHCGWNSAIEGIAAGLPMVTWPMGAEQ
BnaC03g45760D	UGT73D	44.55	WAPQVLILDHKAVGGFVTHCGWNSVMEGIAAGLPMVTWPMGAEQ
BnaC08g24260D	UGT73D	42.84	WAPQVFILSHASIGGFLTHCGWNSTLEGITAGVPLLTWPLFAEQ
BnaA08g11390D	UGT73D	45.66	WAPQVLILDHQATGVFVTHCGWNSLLEGVAAGLPMVTWPVGAEQ
BnaA05g07580D	UGT73D	44.94	WAPQVLILSHSSVGGFLTHCGWNSTLEGITSGLPLLTWPLFADQ
BnaC04g42530D	UGT74L	41.46	WVPQLEVLSHDSTGCFVTHCGWNSTLEALCLGVPLVGMPQWTDQ
BnaC04g03120D	UGT74L	45.68	WSPQLEVLSNKAVGCFMTHCGWNSTMEGLTLGVPMVAMPQWTDQ
BnaC04g03110D	UGT74L	44.82	WSPQLEVLSNKAIGCFLTHCGWNSTMEALTFGVPMVAMPQWTDQ
BnaA10g03470D	UGT74L	39.37	WSPQLEVLAHESVGCFLTHCGWNSTLEGLSLGVPMIGMPHWTDQ
BnaA04g18440D	UGT74L	40.22	WVPQLEVLSHDSTGCFVTHCGWNSTLEALCLGVPLVGMPQWTDQ
BnaC05g50780D	UGT74L	46.24	WCNQLEVLAHESIGCFLTHCGWNSTLEGLSLGVPMVGVPQWSDQ
BnaC05g03820D	UGT74L	41.72	WSPQLEVLAHESVGCFLTHCGWNSTLEGLSLGVPMIGMPHWTDQ
BnaCnng43810D	UGT74L	33.62	WSPQLQVLAHKSTGCFMTHCGWNSTLEALSIGVALIGMPAYSDQ
BnaAnng19430D	UGT74L	44.18	WSPQLEVLSNKAIGCFLTHCGWNSTMEALAFGVPMVAMPQWTDQ
BnaAnng19440D	UGT74L	44.71	WSPQLEVLSNKAIGCFLTHCGWNSTMEALTFGVPMVAMPQWTDQ
BnaC03g72710D	UGT74L	44.37	WSPQLEVLSNKAIGCFLTHCGWNSTMESLTFGVPLVAMPQWTDQ
BnaC04g12860D	UGT74L	33.54	WVPQLEVLAHDSIGCFVTHCGWNSTLEALCLGVPLVGMPQWTDQ
BnaAnng25390D	UGT74L	31.23	WSPQLQVLAHKSIGCFMTHCGWNSTLEALSLGVALIGMPAYSDQ
BnaA05g11170D	UGT74L	36.74	WVPQLEVLAHDSIGCFVTHCGWNSTLEALCLGVPLVGMPQWTDQ
BnaC03g24520D	UGT74L	42.39	WSPQLEVLSNKAIGCFLTHCGWNSTLEALAIGVPMVAMPQWIDQ
BnaC05g30670D	UGT74L	46.22	WCSQEKVLAHPSVVCFVTHCGWNSTMEALSSGVPTVCFPQWGDQ
BnaA10g03720D	UGT74L	49.75	WCSQVEVLRHRAVGCFVTHCGWSSTLESLVLGVPVVAFPMWSDQ
BnaA09g29790D	UGT74L	46.05	WCNQLEVLAHGSIGCFLTHCGWNSTLEGLSLGVPMVGVPQWSDQ
BnaC03g17730D	UGT74L	32.68	WSPQLQVLAHKSIGCFMTHCGWNSTLEALSLGVALIGMPAYSDQ
BnaC03g17740D	UGT74L	35.32	WSPQLKVLAHKSIGCFMTHCGWNSTLEALSLGVALIGMPAYSDQ
BnaA05g03590D	UGT74L	45.63	WSPQLEVLSNKAVGCFMTHCGWNSTMEGLTLGVPMVAMPQWTDQ
BnaA05g03580D	UGT74L	43.99	WSPQLEVLSNKAIGCFLTHCGWNSTMEALTFGVPMVAMPQWTDQ
BnaA03g20510D	UGT74L	45.06	WSPQLEVLSNKAIGCFLTHCGWNSTMEALTFGVPMVAMPQWTDQ
BnaA03g20500D	UGT74L	43.31	WSPQLEVLSNKAIGCFLTHCGWNSTLEALAIGVPMVAMPQWIDQ
BnaA03g14700D	UGT74L	38.64	WSPQLQVLAHKSIGCFMTHCGWNSTLEALSLGVALIGMPAYSDQ
BnaCnng62810D	UGT74L	42.16	WSPQLQVLAHKSIGCFMTHCGWNSTLEALSLGVALIGMPAYSDQ
BnaC03g24530D	UGT74L	42.43	WSPQLEVLSNKAIGCFLTHCGWNSTMEALAFGVPMVAMPQWTDQ
BnaC08g10220D	UGT75L	48.5	WCDQFRVLKHRSIGCFVTHCGWNSSLESLVAGVPVVAFPQWTDQ
BnaC08g10230D	UGT75L	48.34	WCNQFSVLKHKSIGCFVTHCGWNSTLESLVAGVPVVAFPQRIDQ
BnaC08g10240D	UGT75L	47.7	WCNQFSVLKHKSIGCFVTHCGWNSTLESLVSGVPVVAFPLWNDQ
BnaC09g00850D	UGT75L	48.7	WCNQFSVLKHRSIGCFVTHCGWNSTLESLVAGVPVVAFPQRIDQ
BnaA08g05710D	UGT75L	48.71	WCDQFSVLKHRSIGCFVTHCGWNSSLESLVAGVPVVAFPQWTDQ
BnaA08g05720D	UGT75L	48.56	WCNQFSVLKHRSIGCFVTHCGWNSTLESLVAGVPVVAFPQRIDQ
BnaA01g18400D	UGT75L	49.53	WCDQFRVLKHRSIGCYVTHCGWNSSLESLVAGVPVVAFPQWTDQ
BnaAnng39390D	UGT75L	46.88	WCSQVEVLRHRAVGCFLSHCGWSSTLESLVLGVPVVAFPMWSDQ
BnaC07g33070D	UGT75L	45.66	WCDQFRVLKHRSIGCFVTHCGWNSSLESLVAGVPVVAFPQWTDQ
BnaC05g03670D	UGT75L	50	WCSQVEVLRHRAVGCFVTHCGWSSTLESLVLGVPVVAFPMWSDQ
BnaA08g07620D	UGT75L	54.77	WCSQTAVLAHPSVGCFVTHCGWNSTLESLENGVPVVAFPQFADQ
BnaC01g41850D	UGT75L	48.33	WCDQFRVLKHRSIGCYVTHCGWNSSLESLVAGVPVVAFPQWTDQ
BnaC08g08350D	UGT75L	54.37	WCSQTAVLAHPSVGCFVTHCGWNSTLESLENGVPVVAFPQFADQ
BnaA08g28350D	UGT75L	40.25	WSPQLEVLAHESVGSFLTHCGWNSTLEGLSLGVPMIGMPHWTDQ
BnaC01g06480D	UGT75L	47.85	WCNQFSVLKHRSIGCFVTHCGWNSTLESLVAGVPVVAFPQRIDQ
BnaC02g09890D	UGT76H	42.74	WAPQMEVLRHPAVGGFWSHCGWNSTLESIGEGIPMICRPFTGDQ
BnaC01g24710D	UGT76H	44.39	WAPQKEVLAHPAVGGFWSHCGWNSTLESIGEGVPMICKPFSGDQ
BnaC06g15670D	UGT76H	37.19	WVNQLEVLAHPAVGAFWTHCGWNSTLESICEGVPMICTPCFTDQ
BnaA05g27700D	UGT76H	39.97	WAPQIEVLAHRSTGGFLTHCGWNSTIESICEGVPLICKPSFGDQ
BnaAnng39200D	UGT76H	42.96	WVNQLEVLAHPAVGAFWTHCGWNSTLESICEGVPMICTPCFTDQ
BnaA09g35290D	UGT76H	39.04	WANQLEVLAHPAVGVFWTHCGWNSTVESICEGVPMICTPCFTDQ
BnaA03g01780D	UGT76H	37.76	WAPQQEVLKHRAVGGFLTHNGWNSTVESVCEGVPMICLPFVWDQ
BnaC09g49610D	UGT76H	40.75	WAPQLDVLAHRATGGFLTHNGWNSTLESICEGVPMISLPFVWDQ
BnaC09g49590D	UGT76H	45.64	WAPQQDVLKHRATGGFLTHNGWNSTVESVCEGVPMICVP-----
BnaC09g49580D	UGT76H	38.91	WAPQQDVLKHRATGGFLTHNGWNSTVESVCEGVPMICVPSVWDQ
BnaC09g49570D	UGT76H	38.09	WAPQQEVLKHQAIGGFLTHNGWNSTVESVREGVPMICLPCIWDQ
BnaC09g49560D	UGT76H	41.79	WAPQQEVLKHRAIGGFLTHNGMNSVVESICEGVPMICLPCFWDQ
BnaC09g49550D	UGT76H	40.86	WAPQQEVLKHRAVGGFLTHNGWNSVVESVCEGVPMICLPFIWDQ
BnaC09g49540D	UGT76H	39.37	WAPQQEVLKHQAIGGYLTHNGWNSTVESVCEGVPMICLPFIWDQ
BnaA06g17920D	UGT76H	46.18	WAPQDQVLGHPAVGGFWSHCGWNSTLESIVEGVPMICRPFGDEQ
BnaC03g02300D	UGT76H	37.65	WAPQQEVLKHRAVGGFLTHNGWNSTVESVCEGVPMICLPFVWDQ
BnaC03g02310D	UGT76H	40.44	WAPLQVVLNHRAVG-FLTHGGWNSTVESLCEGVPMICLPFIWDQ
BnaA10g24630D	UGT76H	35.03	WAPQQEVLKHRAVGGFLTHNGWNSVVESVCEGVPMICLPFIWDQ
BnaA10g24640D	UGT76H	41.6	WAPQQEVLKHRAIGGFLTHNGMNSVVESICEGVPMICLPCLWDQ
BnaA10g24660D	UGT76H	38.64	WAPQQEVLKHRATGGFLTHNGWNSTVESVCEGVPMICVPSVWDQ
BnaA10g24670D	UGT76H	44.9	WAPQLDVLAHRATGGFLTHNGWNSTLESICEGVPMISLPFVWDQ
BnaA10g24690D	UGT76H	41.28	WSPQQEVLAHRAVGGFLTHNGWNSTLESICEGVPMICLPGGWDQ
BnaC08g26630D	UGT76H	31.21	WANQLDVLAHPAVGVFWTHCGWNSTVESICEGVPMICTPCFTDQ
BnaA02g07000D	UGT76H	41.89	WAPQMEVLRHPAVGGFWSHCGWNSTLESIGEGVPMICRPFTGDQ
BnaA06g20500D	UGT76H	35.64	WAPQKEVLAHPAVGGFWSHCGWNSTLESIGEGVPLICRPFSTDQ
BnaCnng37570D	UGT76H	43.25	WAPQKEVLAHPAVGGFWSHCGWNSTLESLGEGVPMISKPFTGDQ
BnaCnng37590D	UGT76H	42.86	WAPQKEVLGHPAVGGFWSHCGWNSTLESIVEGVPMICRPFKGEQ
BnaA10g12540D	UGT76H	41.41	WAPQMEVLKHPAVGGFWSHCGWNSTLESIGEGVPMICRPFTGDQ
BnaC03g26760D	UGT76H	41.82	WAPQKEVLRHRAVGGFWNHCGWNSSLESISCGVPMICRPYSGDQ
BnaA06g17930D	UGT76H	42.68	WAPQKEVLGHPAVGGFWSHCGWNSTLESIVEGVPMICRPFKGEQ
BnaA06g17940D	UGT76H	41.01	WAPQKEVLAHPAVGGFWSHCGWNSTLESLGEGVPMICKPFTGDQ
BnaC09g34870D	UGT76H	43.94	WAPQMEVLKHPAVGGFWSHCGWNSTLESIGEGVPMICRPFTGDQ
BnaA01g19890D	UGT76H	44.68	WAPQKEVLAHPAVGGFWSHCGWNSTLESIGEGVPMICKPFSGDQ
BnaC05g41870D	UGT76H	40.25	WAPQIEVLAHRATGGFLTHCGWNSTIESICEGVPLICKPSFGDQ
BnaC09g49620D	UGT76H	37.84	WSPQQEVLAHRAVGGFLTHNGWNSTLESICEGVPMICLPGGWDQ
BnaA02g03370D	UGT78F	48.11	WAPQVELLKHEATGVFVTHCGWNSVLESVSGGVPMICRPFFGDQ
BnaC02g06990D	UGT78F	47.91	WAPQVELLKHEATGVFVTHCGWNSVLESVSGGVPMICRPFFGDQ
BnaC03g68370D	UGT79A	42.4	WVEQPLILSHQSVGCFVNHCGSGSMWESLVSDCQIVFIPQLGDQ
BnaAnng33940D	UGT79A	43.35	WVEQPLILSHQSVGCFVNHCGSGSMWESLVSDCQIVFIPQSGDQ
BnaA08g29640D	UGT79A	43.36	WVEQPLILSHQSVGCFVNHCGSGSMWESLVSDCQIVFIPQLGDQ
BnaA02g09940D	UGT79A	46.39	WVQQPLILAHPSVGCFVSHCGFGSMWESLMSDCQIVLLPYLADQ
BnaCnng49100D	UGT79A	40.27	WVQQPLILDHPSVGCFVSHCGFGSMWESLMSNCQIVLLPFLSDQ
BnaCnng49110D	UGT79A	41.34	WVQQPLILAHPSVGCFVSHCGFGSMWESLMSDCQIVLLPYLADQ
BnaC03g71890D	UGT79A	43.44	WVQQPLILAHPSIGCFVSHCGFGSMWESLLNDCQIVFIPHLGEQ
BnaA03g12040D	UGT79A	45.01	WVQQPLILAHPSIGCFVSHCGFGSMWESLLNDCQIVFIPHLGEQ
BnaA03g12050D	UGT79A	43.79	WVQQPLILAHPSIGCFVSHCGFGSMWESLLNDCQIVFIPHLGEQ
BnaC03g14770D	UGT79A	45.09	WMQQPLILAHPSIGCFVSHCGFGSMWESLLNNCQIVFIPHLGEQ
BnaCnng33660D	UGT82N	31.22	WAPQTEVLKNDSVGCFVTHCGWNSTMEAVASYRRLVCYPVAGDQ
BnaA01g24780D	UGT82N	32.72	WAPQTEVLKNDSVGCFITHCGWNSTMEAVASYRRLVCYPVAGDQ
BnaC05g30300D	UGT82N	34.91	WAPQIEVLKNDSVGCYLTHCGWNSTMEAVASCRRLVCYPVAGDQ
BnaA05g34160D	UGT83I	41.56	WAPQREVLLHRAIGCFVSHCGWNSTLEGVQSGIPFLCIPYFADQ
BnaC05g48530D	UGT83I	41.89	WAPQREVLLHRAIGCFVSHCGWNSTLEGVQSGIPFLCIPYFADQ
BnaC08g34490D	UGT84L	47.76	WGPQERILSHVAISCFVTHCGWNSTIETVAAGVPVVAYPSWTDQ
BnaC08g24240D	UGT84L	44.02	WSPQAMILSHGSTGGFLTHCGWNSVIEGVSFGVPMITWPMFAEQ
BnaC01g22430D	UGT84L	50.26	WCPQEQVLAHSSMACFVTHCEWNSTTEALTSGVPVVWFPQWGDQ
BnaC01g31890D	UGT84L	47.32	WCQQEKVLAHPSVVCFVTHCGWNSTMEALSSGVPTVCLPQWGDQ
BnaCnng27830D	UGT84L	47.5	WCPQERVLAHPAVACFLSHCGWNSTVEALSSGVPIVCLPQWGDQ
BnaCnng27840D	UGT84L	41.75	WCPQGRVLAHHAVACFLSHCGWNSTVEALSSGVHIVCLPQWGDQ
BnaA01g18510D	UGT84L	47.09	WCPQERVLAHPAVACFLSHCGWNSTVEALSSGVPIVCLPQWGDQ
BnaA01g18530D	UGT84L	39.14	WCSQERVLAHPAVACFLSHCGWNSTMEALSSGVPMVCFPMWGDQ
BnaA01g18540D	UGT84L	40.63	WCPQEQVLAHSSVACFVTHCGWNSTTEALTSGVPVVCFPQWGDQ
BnaC07g33030D	UGT84L	52.75	WCPQEQVLAHPSVACFVTHCGWNSTMEALSLGVPVVCCPQWGDQ
BnaCnng55250D	UGT84L	47.29	WGPQERILSHVAISCFVTHCGWNSTMETVVTGVPVVAYPSWIDQ
BnaA01g24990D	UGT84L	46.29	WCQQEKVLAHPSVVCFVTHCGWNSTMEALSSGVPTVCLPQWGDQ
BnaA05g19630D	UGT84L	46.09	WCSQEKVLAHPSVVCFVTHCGWNSTMEALSSGVPTVCFPQWGDQ
BnaA09g42060D	UGT84L	47.91	WGPQERILSHVAISCFVTHCGWNSTIETVAAGVPVVAFPSWTDQ
BnaA09g42070D	UGT84L	49.48	WGPQERILSHVAISCFVTHCGWNSTIETVATGVPVVAYPSWIDQ
BnaA01g23020D	UGT84L	47.49	WCSQVEVLRHRAVGCYLSHCGWNSTLESLVLGVPVVAFPMWSDQ
BnaC08g46320D	UGT84L	38.14	WSPQLEVLAHESVGSFLTHCGWNSTLEGLSLGVPMIGMPHWTDQ
BnaC08g34500D	UGT84L	49.26	WGPQERILSHVAISCFVTHCGWNSTIETVATGVPVVAYPSWIDQ
BnaA03g41940D	UGT84L	52.68	WCPQEQVLAHPSVACFVTHCGWNSTMEALSLGVPVVCCPQWGDQ
BnaA07g10530D	UGT85G	39.18	WCPQEKVLSHPAVGGFLTHNGWNSTLESISAGVPMVCWPFFAEQ
BnaC02g24920D	UGT85G	40.89	WCPQEKVLSHPAIGGFLTHCGWNSMMESVFAGVPMICWPFFADQ
BnaA09g30700D	UGT85G	47.31	WCPQEKVLSHPAIGGFLTHCGWNSTLESLSGGVPMICWPFFAEQ
BnaA09g30680D	UGT85G	40.3	WCPQEEVLSHPAVGGFLTHCGWNSTLESICGGVPMVCWPFFAEQ
BnaA09g30670D	UGT85G	45.47	WCPQEKVLAYPAVGGFLTHCGWNSTIESLCGGVPMVCWPFFAEQ
BnaA02g18840D	UGT85G	36.75	WCPQEKVLSHPAIGGFLTHCGWNSMMESVFAGAPMICWPFFADQ
BnaC07g48390D	UGT85G	31.01	WCPQEKVLCHPAIGGFLTHCGWNSTLESLCGGVPMICWPFFADQ
BnaC07g48400D	UGT85G	46.38	WCPQEKVLSHPAVGGFLTHCGWNSMLESLCGGVPMICWPFFAEQ
BnaC05g50470D	UGT85G	50.28	WCPQEKVLAHPAIGGFLTHSGWNSTLESFCGGVPMVCWPFFAEQ
BnaC05g17420D	UGT85G	40.48	WCPQEEVLSHPAVGGFLTHCGWNSTLESICGGVPMVCWPFFAEQ
BnaC05g50340D	UGT85G	45.15	WCPQEKVLAHPAVGGLLTHCGWNSTIESLCGGVPMVCWPFFAEQ
BnaA08g20880D	UGT85G	46.23	WCPQEKVLSHPAIGGFLTHSGWNSTLESLCCGVPMVCWPFFAEQ
BnaA07g10510D	UGT85G	36.73	WCPQEKVLCHPAIGGFLTHCGWNSTLESLCGGVPMICWPFFADQ
BnaC08g05930D	UGT85G	46.44	WCPQEKVLSHPAIGGFLTHSGWNSTLESLCGGVPMVCWPFFAEQ
BnaC04g39460D	UGT86K	42.6	WCCQMTVLSHPSIGGFLTHCGWNSILESIWCEVPLLCFPLLTDQ
BnaA04g16230D	UGT86K	41.15	WCCQMTVLSHPSIGGFLTHCGWNSILESIWCEVPLLCFPLLTDQ
BnaC04g08280D	UGT86K	44.4	WCCQMAVLSNPTIGGFLTHCGWNSVLESVWCGLPLLCYPLLNDQ
BnaC04g08270D	UGT86K	41.96	WCCQKAVISNPVIGGFLTHCGWNSILESVWCGLPLLCYPLLTDQ
BnaA05g07460D	UGT86K	43.85	WCCQMAVISNPAIGGFLTQCGWNSVLESVWCGLPLLCYPLLNDQ
BnaA05g07450D	UGT86K	42.2	WCCQKAVISNPVIGGFLTHCGWNSILESVWCGLPLLCYPLLTDQ
BnaC04g54580D	UGT87J	47.67	WCDQLRVLSHEAVGGFWTHCGFNSTLEGIYSGVPMLTFPLFWDQ
BnaC03g16650D	UGT87J	46.51	WCDQLRVLCHVAVGGFWTHCGFNSTLEGMYSGVPMLAFPLFWDQ
BnaA03g13740D	UGT87J	41.16	WCDQLRVLCHVAVGGFWSHCGFNSTLEGMYSGVPMLAFPLFWDQ
BnaC05g36720D	UGT88 E	38.51	WAPQVPVLNHKAIGGFVTHCGWNSILEAVCVGVPMVAWPLYAEQ
BnaA05g23290D	UGT88E	36.95	WAPQVPVLNHKAIGGFVTHCGWNSILEAVCAGVPMVAWPLYAEQ
BnaC03g68940D	UGT89B	48.19	WAPQVAVLSHVAVGGFLSHCGWNSALEAVASGTMILAWPMEADQ
BnaA07g22470D	UGT89B	54.28	WAPQVAVLQHRAVGAFLTHCGWNSVVEAVVAGVLMLTWPMRADQ
BnaA06g02450D	UGT89B	49.57	WAPQVAVLSHVAVGGFLSHCGWNSVMEAVASGTMILAWPMGADQ
BnaA06g02440D	UGT89B	50.61	WAPQVAVLNHVAVGGFLSHCGWNSVVEAVASGTMILAWPLEADQ
BnaC06g04470D	UGT89B	48.81	WAPQVAVLSHVAVGGFLSHCGWNSVMEAVASGTMILAWPMGADQ
BnaC06g04480D	UGT89B	48.1	WAPQVAVLNHVAVGVFLSHCGWNSVVEAVASGTMILAWPLEADQ
BnaA08g29510D	UGT89B	48.94	WAPQVAVLSHVAVGGFLSHCGWNSVLEAVASGTMILAWPMEADQ
BnaC04g44320D	UGT89B	51.94	WAPQLEVLRHVAVGGFLSHCGWNSVLEGLTSGTLILGWPMEADQ
BnaC06g23330D	UGT89B	54.12	WAPQVAVLQHRAVGAFLTHCGWNSVVEAVVAGVLMLTWPMRADQ
BnaA04g19910D	UGT89B	50.46	WAPQLEVLRHVAVGGFLSHCGWNSVLEGLTSGTLILGWPMEADQ
BnaA03g39380D	UGT90C	38.91	WVDQWEILSHESVKGFLSHCGWNSALESICVGVPLLAWPMMAEQ
BnaA03g05100D	UGT90C	44.18	WVDQWEILSHESVKGFLSHCGWNSAQESICTGVPLLAWPMMAEQ
BnaC03g06630D	UGT90C	41	WVDQWEILSHESVKGFLSHCGWNSAQESICTGVPLLAWPMMAEQ
BnaC08g14270D	UGT90C	41.21	WVDQRKILEHESVRGFLSHCGWNSLMESICAEVPILAFPVAAEQ
BnaC08g14260D	UGT90C	32.81	WVDQRKILEHESVRGFLSHCGWNSLMESICAEVPILAFPVAAEQ
BnaA08g25780D	UGT90C	43.14	WVDQRKILEHESVRGFLSHCGWNSLMESICAEVPILAFPVAAEQ
BnaC09g42730D	UGT90C	46.97	WVDQWEILSHESVKGFLSHCGWNSAQESICAGIPVLAWPMMAEQ
BnaA07g03360D	UGT90C	30.72	WVDQWEILSHESVEGFLSHCGWNSAQESICVGVPLLAWPMMADQ
BnaA10g19040D	UGT90C	43.87	WVDQWEILSHESVKGFLSHCGWNSAQESICAGIPILAWPMMAEQ
BnaC03g46720D	UGT90C	31.98	WVDQWEILSHESVKGFLSHCGWNSALESICVGVPLLAWPMMAEQ
BnaC05g28300D	UGT91A	50.59	WVPQVKILSHSSVGGFLTHCGWNSLVEGLGFGRVPILFPVLNEQ
BnaA09g33430D	UGT91A	44.02	WSPQAMILSHGSTGGFLTHCGWNSASEGVSFGVPMITWPMFAEQ
BnaA09g33410D	UGT91A	44.6	WSPQAMILSHGSTGGFLTHCGWNSASEGVSFGVPMITWPMFAEQ
BnaA09g52430D	UGT91A	49.28	WAPQGRILSHGSVGGFVTHCGWGSVVEGLSFGVPLIMFPCNLDQ
BnaCnng53280D	UGT91A	50.51	WVPQVKILSHSSVGGFLTHCGWNSLVEGLGFGRVPILFPVLNEQ
BnaC09g07020D	UGT91A	46.52	WAPQGRILSHGSVGGFVTHCGWGSVVEGLSFGVPLIMFPCNLDQ
BnaA09g22280D	UGT91A	43.86	WVPQVKILSHESVGGFLTHCGWNSVVEGLGFGRVPIFLPVLNEQ
BnaC05g05040D	UGT92M	51.53	WAPQIDILAHKATGGFVSHCGWNSIQESLWYGVPIATWPMYAEQ
BnaA10g04700D	UGT92M	51.39	WAPQIDILAHKATGGFVSHCGWNSIQESLWYGVPIATWPMYAEQ
BnaA10g30040D	UGT92M	44.24	WAPQVDILSHKATCVFLSHCGWNSILESLSYGVPLLGWPMAGEQ
BnaCnng29500D	UGT92M	44.13	WAPQVDILSHKATCVFLSHCGWNSILESLSYGVPLLGWPMAGEQ

## Sheet: GC contens groupwise
	A	B	C	D	E	F	G	H	I	J	K	L	M	N
B. rapa	45.57	51.49	42.15	44.8	49.98	48	41.92	40.33	41.2	46.69	43	45.72	48.5	38.25
B. ole	46.11	51.53	40.15	44.54	49.67		42.74	41.81	42	49.49	42.69	45.35	48.6	32.96
B. napus	44.93	50.5	39.47	44.2	48.34	48.01	42.32	40.67	41.72	45.11	43.27	44.79	47.8	32.95

## Sheet: Amino acid composition
	Ala	Cys	Asp	Glu	Phe	Gly	His	Ile	Lys	Leu	Met	Asn	Pro	Gln	Arg	Ser	Thr	Val	Trp	Tyr
B. napus	6.05	1.9	4.84	8.04	4.99	6.52	2.29	5.41	5.76	10	2.65	3.66	5.45	3.05	4.65	7.95	4.59	8.31	1.93	1.95
B. ole	6.06	1.9	4.94	8.17	4.92	6.57	2.31	5.42	5.62	10.08	2.64	3.55	5.56	3.08	4.78	7.9	4.49	8.18	1.88	1.94
B. rapa	6.01	1.88	4.88	8.12	4.92	6.7	2.28	5.4	5.74	10.05	2.67	3.65	5.51	3	4.75	7.86	4.57	8.21	1.89	1.91
