# Supplementary material for: Comparative genomic and transcriptomic analyses of Family-1 UDP glycosyltransferase in three Brassica species and Arabidopsis indicates stress-responsive regulation
Source: Sci Rep. 2018 Jan 30;8:1875. doi: 10.1038/s41598-018-19535-3 (PMC5789830; doi:10.1038/s41598-018-19535-3)
Supplement: Supplementary file 3 — Supplementary Table S2 [file 41598_2018_19535_MOESM3_ESM.xlsx]

## Sheet: KEGG B. rapa
Pathway	Pathway ID	#Enzs in Pathway	Enzyme	#Seqs of Enzyme	Seqs
Steroid hormone biosynthesis	map00140	1	ec:2.4.1.17 - 1-naphthol glucuronyltransferase	8	Bra031387, Bra031386, Bra016382, Bra031388, Bra008354, Bra012322, Bra012324, Bra012323
Metabolism of xenobiotics by cytochrome P450	map00980	1	ec:2.4.1.17 - 1-naphthol glucuronyltransferase	8	Bra031387, Bra031386, Bra016382, Bra031388, Bra008354, Bra012322, Bra012324, Bra012323
Zeatin biosynthesis	map00908	2	ec:2.4.1.215 - O-beta-D-glucosyltransferase, ec:2.4.1.203 - O-beta-D-glucosyltransferase	25, 25	Bra005242, Bra005243, Bra006972, Bra006971, Bra005245, Bra008354, Bra033891, Bra005241, Bra040690, Bra018334, Bra017224, Bra013043, Bra017463, Bra023079, Bra005246, Bra006973, Bra023080, Bra031387, Bra023081, Bra031386, Bra031388, Bra012322, Bra012324, Bra012323, Bra016382, Bra005242, Bra005243, Bra006972, Bra006971, Bra005245, Bra008354, Bra033891, Bra005241, Bra040690, Bra018334, Bra017224, Bra…
Phenylpropanoid biosynthesis	map00940	2	ec:2.4.1.120 - 1-glucosyltransferase, ec:2.4.1.111 - glucosyltransferase	7, 14	Bra039545, Bra031290, Bra039544, Bra039547, Bra023872, Bra039192, Bra039191, Bra028098, Bra011705, Bra008540, Bra033266, Bra024461, Bra012892, Bra038862, Bra012893, Bra012092, Bra000942, Bra010190, Bra037155, Bra037386, Bra008535
Pentose and glucuronate interconversions	map00040	1	ec:2.4.1.17 - 1-naphthol glucuronyltransferase	8	Bra031387, Bra031386, Bra016382, Bra031388, Bra008354, Bra012322, Bra012324, Bra012323
Tryptophan metabolism	map00380	1	ec:2.4.1.195 - S-beta-glucosyltransferase	11	Bra022864, Bra000329, Bra021740, Bra005641, Bra004788, Bra000330, Bra030620, Bra015448, Bra024634, Bra004787, Bra021743
Drug metabolism - other enzymes	map00983	1	ec:2.4.1.17 - 1-naphthol glucuronyltransferase	8	Bra031387, Bra031386, Bra016382, Bra031388, Bra008354, Bra012322, Bra012324, Bra012323
Flavone and flavonol biosynthesis	map00944	2	ec:2.4.1.159 - L-rhamnosyltransferase, ec:2.4.1.91 - 3-O-glucosyltransferase	1, 27	Bra023594, Bra000471, Bra034608, Bra031559, Bra034609, Bra015568, Bra013105, Bra003824, Bra033808, Bra023594, Bra002556, Bra034610, Bra031561, Bra011495, Bra016424, Bra011496, Bra015219, Bra031303, Bra031304, Bra020310, Bra018203, Bra011490, Bra011493, Bra018363, Bra011492, Bra018364, Bra023861, Bra007812
Ascorbate and aldarate metabolism	map00053	1	ec:2.4.1.17 - 1-naphthol glucuronyltransferase	8	Bra031387, Bra031386, Bra016382, Bra031388, Bra008354, Bra012322, Bra012324, Bra012323
Glucosinolate biosynthesis	map00966	1	ec:2.4.1.195 - S-beta-glucosyltransferase	11	Bra022864, Bra000329, Bra021740, Bra005641, Bra004788, Bra000330, Bra030620, Bra015448, Bra024634, Bra004787, Bra021743
Drug metabolism - cytochrome P450	map00982	1	ec:2.4.1.17 - 1-naphthol glucuronyltransferase	8	Bra031387, Bra031386, Bra016382, Bra031388, Bra008354, Bra012322, Bra012324, Bra012323
Retinol metabolism	map00830	1	ec:2.4.1.17 - 1-naphthol glucuronyltransferase	8	Bra031387, Bra031386, Bra016382, Bra031388, Bra008354, Bra012322, Bra012324, Bra012323
Porphyrin and chlorophyll metabolism	map00860	1	ec:2.4.1.17 - 1-naphthol glucuronyltransferase	8	Bra031387, Bra031386, Bra016382, Bra031388, Bra008354, Bra012322, Bra012324, Bra012323
Anthocyanin biosynthesis	map00942	1	ec:2.4.1.115 - 3-O-glucosyltransferase	1	Bra023594

## Sheet: KEGG B. ole
Pathway	Pathway ID	#Enzs in Pathway	Enzyme	#Seqs of Enzyme	Seqs
Steroid hormone biosynthesis	map00140	1	ec:2.4.1.17 - 1-naphthol glucuronyltransferase	8	Bo8g071410, Bo2g093320, Bo5g037520, Bo5g036310, Bo5g036350, Bo7g058150, Bo5g035290, Bo7g058160
Metabolism of xenobiotics by cytochrome P450	map00980	1	ec:2.4.1.17 - 1-naphthol glucuronyltransferase	8	Bo8g071410, Bo2g093320, Bo5g037520, Bo5g036310, Bo5g036350, Bo7g058150, Bo5g035290, Bo7g058160
Zeatin biosynthesis	map00908	2	ec:2.4.1.215 - O-beta-D-glucosyltransferase, ec:2.4.1.203 - O-beta-D-glucosyltransferase	22, 22	Bo3g030310, Bo8g071410, Bo4g186400, Bo8g082490, Bo4g122730, Bo4g031200, Bo2g093320, Bo5g037520, Bo5g036310, Bo8g082510, Bo4g031180, Bo4g031160, Bo1g104930, Bo5g036350, Bo4g031150, Bo4g031140, Bo3g030280, Bo3g030290, Bo4g186390, Bo7g058150, Bo5g035290, Bo7g058160, Bo3g030310, Bo8g071410, Bo4g186400, Bo8g082490, Bo4g122730, Bo4g031200, Bo2g093320, Bo5g037520, Bo5g036310, Bo8g082510, Bo4g031180, Bo4…
Phenylpropanoid biosynthesis	map00940	2	ec:2.4.1.120 - 1-glucosyltransferase, ec:2.4.1.111 - glucosyltransferase	11, 12	Bo7g103790, Bo1g056760, Bo1g105850, Bo1g056770, Bo5g100950, Bo4g151390, Bo1g056740, Bo1g056750, Bo1g056800, Bo8g100530, Bo8g100540, Bo2g098920, Bo3g054450, Bo01228s010, Bo2g098930, Bo1g062660, Bo7g009900, Bo7g099440, Bo7g099430, Bo1g005410, Bo5g002510, Bo9g003740, Bo9g021740
Pentose and glucuronate interconversions	map00040	1	ec:2.4.1.17 - 1-naphthol glucuronyltransferase	8	Bo8g071410, Bo2g093320, Bo5g037520, Bo5g036310, Bo5g036350, Bo7g058150, Bo5g035290, Bo7g058160
Tryptophan metabolism	map00380	1	ec:2.4.1.195 - S-beta-glucosyltransferase	13	Bo4g021070, Bo4g021060, Bo5g006900, Bo01176s010, Bo3g036930, Bo4g049480, Bo5g041080, Bo3g036890, Bo3g036870, Bo4g177540, Bo8g040770, Bo4g177500, Bo4g176500
Drug metabolism - other enzymes	map00983	1	ec:2.4.1.17 - 1-naphthol glucuronyltransferase	8	Bo8g071410, Bo2g093320, Bo5g037520, Bo5g036310, Bo5g036350, Bo7g058150, Bo5g035290, Bo7g058160
Flavone and flavonol biosynthesis	map00944	1	ec:2.4.1.91 - 3-O-glucosyltransferase	21	Bo5g098770, Bo5g098740, Bo1g007630, Bo8g070890, Bo4g061180, Bo5g008080, Bo3g039900, Bo4g061190, Bo3g088690, Bo8g114230, Bo3g169050, Bo4g061160, Bo6g087430, Bo1g070870, Bo2g026640, Bo7g021600, Bo1g007610, Bo1g007620, Bo3g169090, Bo9g139510, Bo3g169080
Ascorbate and aldarate metabolism	map00053	1	ec:2.4.1.17 - 1-naphthol glucuronyltransferase	8	Bo8g071410, Bo2g093320, Bo5g037520, Bo5g036310, Bo5g036350, Bo7g058150, Bo5g035290, Bo7g058160
Glucosinolate biosynthesis	map00966	1	ec:2.4.1.195 - S-beta-glucosyltransferase	13	Bo4g021070, Bo4g021060, Bo5g006900, Bo01176s010, Bo3g036930, Bo4g049480, Bo5g041080, Bo3g036890, Bo3g036870, Bo4g177540, Bo8g040770, Bo4g177500, Bo4g176500
Drug metabolism - cytochrome P450	map00982	1	ec:2.4.1.17 - 1-naphthol glucuronyltransferase	8	Bo8g071410, Bo2g093320, Bo5g037520, Bo5g036310, Bo5g036350, Bo7g058150, Bo5g035290, Bo7g058160
Retinol metabolism	map00830	1	ec:2.4.1.17 - 1-naphthol glucuronyltransferase	8	Bo8g071410, Bo2g093320, Bo5g037520, Bo5g036310, Bo5g036350, Bo7g058150, Bo5g035290, Bo7g058160
Porphyrin and chlorophyll metabolism	map00860	1	ec:2.4.1.17 - 1-naphthol glucuronyltransferase	8	Bo8g071410, Bo2g093320, Bo5g037520, Bo5g036310, Bo5g036350, Bo7g058150, Bo5g035290, Bo7g058160
Anthocyanin biosynthesis	map00942	1	ec:2.4.2.51 - 3-O-glucoside 2'''-O-xylosyltransferase	2	Bo9g113880, Bo4g156160

## Sheet: KEGG B. napus
Pathway	Pathway ID	#Enzs in Pathway	Enzyme	#Seqs of Enzyme	Seqs
Steroid hormone biosynthesis	map00140	1	ec:2.4.1.17 - 1-naphthol glucuronyltransferase	14	BnaC05g17420D, BnaC08g05930D, BnaA09g30670D, BnaA09g30680D, BnaC07g48390D, BnaA09g30700D, BnaA08g20880D, BnaA02g18840D, BnaA07g10530D, BnaC05g50470D, BnaC05g50340D, BnaC07g48400D, BnaC02g24920D, BnaA07g10510D
Metabolism of xenobiotics by cytochrome P450	map00980	1	ec:2.4.1.17 - 1-naphthol glucuronyltransferase	14	BnaC05g17420D, BnaC08g05930D, BnaA09g30670D, BnaA09g30680D, BnaC07g48390D, BnaA09g30700D, BnaA08g20880D, BnaA02g18840D, BnaA07g10530D, BnaC05g50470D, BnaC05g50340D, BnaC07g48400D, BnaC02g24920D, BnaA07g10510D
Zeatin biosynthesis	map00908	2	ec:2.4.1.215 - O-beta-D-glucosyltransferase, ec:2.4.1.203 - O-beta-D-glucosyltransferase	32, 32	BnaC05g17420D, BnaC08g05930D, BnaA09g30670D, BnaA09g30680D, BnaA05g07590D, BnaC04g08480D, BnaAnng35400D, BnaA05g07580D, BnaC04g08460D, BnaA09g30700D, BnaC04g08440D, BnaA02g18840D, BnaC05g50340D, BnaCnng28660D, BnaC07g48400D, BnaC02g24920D, BnaA03g16830D, BnaA05g07600D, BnaA05g07610D, BnaA03g16820D, BnaA04g21090D, BnaC07g48390D, BnaA09g33410D, BnaA09g33440D, BnaC08g24240D, BnaA08g20880D, BnaC08g24…
Phenylpropanoid biosynthesis	map00940	2	ec:2.4.1.120 - 1-glucosyltransferase, ec:2.4.1.111 - glucosyltransferase	17, 23	BnaA03g41940D, BnaC07g33030D, BnaC01g31890D, BnaCnng55250D, BnaC05g30670D, BnaA01g18540D, BnaC08g34500D, BnaC01g22430D, BnaA01g24990D, BnaA01g18510D, BnaCnng27840D, BnaA05g19630D, BnaA01g18530D, BnaCnng27830D, BnaC08g34490D, BnaA09g42070D, BnaA09g42060D, BnaA09g22280D, BnaC07g16620D, BnaUnng03370D, BnaC03g31760D, BnaA06g25150D, BnaA03g40900D, BnaC07g03240D, BnaC03g48470D, BnaC07g31860D, BnaCnng25…
Pentose and glucuronate interconversions	map00040	1	ec:2.4.1.17 - 1-naphthol glucuronyltransferase	14	BnaC05g17420D, BnaC08g05930D, BnaA09g30670D, BnaA09g30680D, BnaC07g48390D, BnaA09g30700D, BnaA08g20880D, BnaA02g18840D, BnaA07g10530D, BnaC05g50470D, BnaC05g50340D, BnaC07g48400D, BnaC02g24920D, BnaA07g10510D
Tryptophan metabolism	map00380	1	ec:2.4.1.195 - S-beta-glucosyltransferase	27	BnaC04g12860D, BnaC05g03820D, BnaA03g20500D, BnaA03g20510D, BnaCnng62810D, BnaA08g28350D, BnaC04g03120D, BnaC04g03110D, BnaA05g11170D, BnaA04g18440D, BnaC03g72710D, BnaA09g29790D, BnaC03g24530D, BnaA05g03590D, BnaC03g24520D, BnaA05g03580D, BnaC03g17740D, BnaC03g17730D, BnaC04g42530D, BnaC08g46320D, BnaC05g50780D, BnaCnng43810D, BnaAnng25390D, BnaA03g14700D, BnaAnng19430D, BnaAnng19440D, BnaA10g03…
Drug metabolism - other enzymes	map00983	1	ec:2.4.1.17 - 1-naphthol glucuronyltransferase	14	BnaC05g17420D, BnaC08g05930D, BnaA09g30670D, BnaA09g30680D, BnaC07g48390D, BnaA09g30700D, BnaA08g20880D, BnaA02g18840D, BnaA07g10530D, BnaC05g50470D, BnaC05g50340D, BnaC07g48400D, BnaC02g24920D, BnaA07g10510D
Flavone and flavonol biosynthesis	map00944	2	ec:2.4.1.159 - L-rhamnosyltransferase, ec:2.4.1.91 - 3-O-glucosyltransferase	2, 40	BnaA02g03370D, BnaC02g06990D, BnaC03g26260D, BnaC04g14920D, BnaA08g11370D, BnaC02g09890D, BnaC04g14940D, BnaA01g19890D, BnaA10g12540D, BnaC06g23330D, BnaA08g11380D, BnaA05g35470D, BnaA07g22470D, BnaA08g11390D, BnaA05g35460D, BnaC04g14950D, BnaA06g20500D, BnaCnng47320D, BnaC09g34870D, BnaCnng47330D, BnaC07g05000D, BnaA06g17940D, BnaA08g21370D, BnaA06g17920D, BnaC01g04240D, BnaA03g21930D, BnaC01g04…
Ascorbate and aldarate metabolism	map00053	1	ec:2.4.1.17 - 1-naphthol glucuronyltransferase	14	BnaC05g17420D, BnaC08g05930D, BnaA09g30670D, BnaA09g30680D, BnaC07g48390D, BnaA09g30700D, BnaA08g20880D, BnaA02g18840D, BnaA07g10530D, BnaC05g50470D, BnaC05g50340D, BnaC07g48400D, BnaC02g24920D, BnaA07g10510D
Glucosinolate biosynthesis	map00966	1	ec:2.4.1.195 - S-beta-glucosyltransferase	27	BnaC04g12860D, BnaC05g03820D, BnaA03g20500D, BnaA03g20510D, BnaCnng62810D, BnaA08g28350D, BnaC04g03120D, BnaC04g03110D, BnaA05g11170D, BnaA04g18440D, BnaC03g72710D, BnaA09g29790D, BnaC03g24530D, BnaA05g03590D, BnaC03g24520D, BnaA05g03580D, BnaC03g17740D, BnaC03g17730D, BnaC04g42530D, BnaC08g46320D, BnaC05g50780D, BnaCnng43810D, BnaAnng25390D, BnaA03g14700D, BnaAnng19430D, BnaAnng19440D, BnaA10g03…
Drug metabolism - cytochrome P450	map00982	1	ec:2.4.1.17 - 1-naphthol glucuronyltransferase	14	BnaC05g17420D, BnaC08g05930D, BnaA09g30670D, BnaA09g30680D, BnaC07g48390D, BnaA09g30700D, BnaA08g20880D, BnaA02g18840D, BnaA07g10530D, BnaC05g50470D, BnaC05g50340D, BnaC07g48400D, BnaC02g24920D, BnaA07g10510D
Retinol metabolism	map00830	1	ec:2.4.1.17 - 1-naphthol glucuronyltransferase	14	BnaC05g17420D, BnaC08g05930D, BnaA09g30670D, BnaA09g30680D, BnaC07g48390D, BnaA09g30700D, BnaA08g20880D, BnaA02g18840D, BnaA07g10530D, BnaC05g50470D, BnaC05g50340D, BnaC07g48400D, BnaC02g24920D, BnaA07g10510D
Porphyrin and chlorophyll metabolism	map00860	1	ec:2.4.1.17 - 1-naphthol glucuronyltransferase	14	BnaC05g17420D, BnaC08g05930D, BnaA09g30670D, BnaA09g30680D, BnaC07g48390D, BnaA09g30700D, BnaA08g20880D, BnaA02g18840D, BnaA07g10530D, BnaC05g50470D, BnaC05g50340D, BnaC07g48400D, BnaC02g24920D, BnaA07g10510D
Anthocyanin biosynthesis	map00942	1	ec:2.4.1.115 - 3-O-glucosyltransferase	2	BnaA02g03370D, BnaC02g06990D

## Sheet: A
Seq	Pathway	Pathway ID	#Enzs in Pathway	Enzyme
Bo9g113880	Anthocyanin biosynthesis	map00942	1	ec:2.4.2.51 - 3-O-glucoside 2'''-O-xylosyltransferase
Bra040690	Zeatin biosynthesis	map00908	2	ec:2.4.1.215 - O-beta-D-glucosyltransferase, ec:2.4.1.203 - O-beta-D-glucosyltransferase
BnaA09g33410D	Zeatin biosynthesis	map00908	2	ec:2.4.1.215 - O-beta-D-glucosyltransferase, ec:2.4.1.203 - O-beta-D-glucosyltransferase
Bra006972	Zeatin biosynthesis	map00908	2	ec:2.4.1.215 - O-beta-D-glucosyltransferase, ec:2.4.1.203 - O-beta-D-glucosyltransferase
Bra010190	Phenylpropanoid biosynthesis	map00940	1	ec:2.4.1.111 - glucosyltransferase
BnaA09g22280D	Phenylpropanoid biosynthesis	map00940	1	ec:2.4.1.111 - glucosyltransferase
Bo4g156160	Anthocyanin biosynthesis	map00942	1	ec:2.4.2.51 - 3-O-glucoside 2'''-O-xylosyltransferase
Bra006971	Zeatin biosynthesis	map00908	2	ec:2.4.1.215 - O-beta-D-glucosyltransferase, ec:2.4.1.203 - O-beta-D-glucosyltransferase
BnaA09g33430D	Zeatin biosynthesis	map00908	2	ec:2.4.1.215 - O-beta-D-glucosyltransferase, ec:2.4.1.203 - O-beta-D-glucosyltransferase
Bo8g082490	Zeatin biosynthesis	map00908	2	ec:2.4.1.215 - O-beta-D-glucosyltransferase, ec:2.4.1.203 - O-beta-D-glucosyltransferase
Bo4g122730	Zeatin biosynthesis	map00908	2	ec:2.4.1.215 - O-beta-D-glucosyltransferase, ec:2.4.1.203 - O-beta-D-glucosyltransferase

## Sheet: B
Seq	Pathway	Pathway ID	#Enzs in Pathway	Enzyme
Bo6g087430	Flavone and flavonol biosynthesis	map00944	1	ec:2.4.1.91 - 3-O-glucosyltransferase
BnaC06g23330D	Flavone and flavonol biosynthesis	map00944	1	ec:2.4.1.91 - 3-O-glucosyltransferase
BnaA07g22470D	Flavone and flavonol biosynthesis	map00944	1	ec:2.4.1.91 - 3-O-glucosyltransferase
Bra003824|Bra003824.1	Flavone and flavonol biosynthesis	map00944	1	ec:2.4.1.91 - 3-O-glucosyltransferase

## Sheet: C
Seq	Pathway	Pathway ID	#Enzs in Pathway	Enzyme
Bra013043	Zeatin biosynthesis	map00908	2	ec:2.4.1.215 - O-beta-D-glucosyltransferase, ec:2.4.1.203 - O-beta-D-glucosyltransferase

## Sheet: D
Seq	Pathway	Pathway ID	#Enzs in Pathway	Enzyme
Bo3g030310	Zeatin biosynthesis	map00908	2	ec:2.4.1.215 - O-beta-D-glucosyltransferase, ec:2.4.1.203 - O-beta-D-glucosyltransferase
Bo4g186400	Zeatin biosynthesis	map00908	2	ec:2.4.1.215 - O-beta-D-glucosyltransferase, ec:2.4.1.203 - O-beta-D-glucosyltransferase
Bra024461	Phenylpropanoid biosynthesis	map00940	1	ec:2.4.1.111 - glucosyltransferase
BnaA08g11380D	Flavone and flavonol biosynthesis	map00944	1	ec:2.4.1.91 - 3-O-glucosyltransferase
Bo8g070890	Flavone and flavonol biosynthesis	map00944	1	ec:2.4.1.91 - 3-O-glucosyltransferase
Bo4g031200	Zeatin biosynthesis	map00908	2	ec:2.4.1.215 - O-beta-D-glucosyltransferase, ec:2.4.1.203 - O-beta-D-glucosyltransferase
Bo8g082510	Zeatin biosynthesis	map00908	2	ec:2.4.1.215 - O-beta-D-glucosyltransferase, ec:2.4.1.203 - O-beta-D-glucosyltransferase
BnaCnng47330D	Flavone and flavonol biosynthesis	map00944	1	ec:2.4.1.91 - 3-O-glucosyltransferase
BnaA05g07580D	Zeatin biosynthesis	map00908	2	ec:2.4.1.215 - O-beta-D-glucosyltransferase, ec:2.4.1.203 - O-beta-D-glucosyltransferase
BnaC07g05000D	Flavone and flavonol biosynthesis	map00944	1	ec:2.4.1.91 - 3-O-glucosyltransferase
Bo3g030280	Zeatin biosynthesis	map00908	2	ec:2.4.1.215 - O-beta-D-glucosyltransferase, ec:2.4.1.203 - O-beta-D-glucosyltransferase
BnaC01g04250D	Flavone and flavonol biosynthesis	map00944	1	ec:2.4.1.91 - 3-O-glucosyltransferase
BnaCnng28660D	Zeatin biosynthesis	map00908	2	ec:2.4.1.215 - O-beta-D-glucosyltransferase, ec:2.4.1.203 - O-beta-D-glucosyltransferase
BnaUnng01010D	Flavone and flavonol biosynthesis	map00944	1	ec:2.4.1.91 - 3-O-glucosyltransferase
Bra023080	Zeatin biosynthesis	map00908	2	ec:2.4.1.215 - O-beta-D-glucosyltransferase, ec:2.4.1.203 - O-beta-D-glucosyltransferase
Bra028098	Phenylpropanoid biosynthesis	map00940	1	ec:2.4.1.111 - glucosyltransferase
Bra023081	Zeatin biosynthesis	map00908	2	ec:2.4.1.215 - O-beta-D-glucosyltransferase, ec:2.4.1.203 - O-beta-D-glucosyltransferase
BnaA03g16830D	Zeatin biosynthesis	map00908	2	ec:2.4.1.215 - O-beta-D-glucosyltransferase, ec:2.4.1.203 - O-beta-D-glucosyltransferase
Bra034610	Flavone and flavonol biosynthesis	map00944	1	ec:2.4.1.91 - 3-O-glucosyltransferase
BnaA05g07610D	Zeatin biosynthesis	map00908	2	ec:2.4.1.215 - O-beta-D-glucosyltransferase, ec:2.4.1.203 - O-beta-D-glucosyltransferase
Bo3g088690	Flavone and flavonol biosynthesis	map00944	1	ec:2.4.1.91 - 3-O-glucosyltransferase
BnaA07g04240D	Flavone and flavonol biosynthesis	map00944	1	ec:2.4.1.91 - 3-O-glucosyltransferase
Bo4g031180	Zeatin biosynthesis	map00908	2	ec:2.4.1.215 - O-beta-D-glucosyltransferase, ec:2.4.1.203 - O-beta-D-glucosyltransferase
BnaA07g01730D	Phenylpropanoid biosynthesis	map00940	1	ec:2.4.1.111 - glucosyltransferase
Bo1g104930	Zeatin biosynthesis	map00908	2	ec:2.4.1.215 - O-beta-D-glucosyltransferase, ec:2.4.1.203 - O-beta-D-glucosyltransferase
Bo4g031140	Zeatin biosynthesis	map00908	2	ec:2.4.1.215 - O-beta-D-glucosyltransferase, ec:2.4.1.203 - O-beta-D-glucosyltransferase
BnaCnng24700D	Zeatin biosynthesis	map00908	2	ec:2.4.1.215 - O-beta-D-glucosyltransferase, ec:2.4.1.203 - O-beta-D-glucosyltransferase
Bo7g021600	Flavone and flavonol biosynthesis	map00944	1	ec:2.4.1.91 - 3-O-glucosyltransferase
BnaA01g03010D	Flavone and flavonol biosynthesis	map00944	1	ec:2.4.1.91 - 3-O-glucosyltransferase
BnaA01g03030D	Flavone and flavonol biosynthesis	map00944	1	ec:2.4.1.91 - 3-O-glucosyltransferase
Bo3g169080	Flavone and flavonol biosynthesis	map00944	1	ec:2.4.1.91 - 3-O-glucosyltransferase
Bra005242	Zeatin biosynthesis	map00908	2	ec:2.4.1.215 - O-beta-D-glucosyltransferase, ec:2.4.1.203 - O-beta-D-glucosyltransferase
Bra005243	Zeatin biosynthesis	map00908	2	ec:2.4.1.215 - O-beta-D-glucosyltransferase, ec:2.4.1.203 - O-beta-D-glucosyltransferase
BnaA08g11370D	Flavone and flavonol biosynthesis	map00944	1	ec:2.4.1.91 - 3-O-glucosyltransferase
Bo1g007630	Flavone and flavonol biosynthesis	map00944	1	ec:2.4.1.91 - 3-O-glucosyltransferase
Bra005245	Zeatin biosynthesis	map00908	2	ec:2.4.1.215 - O-beta-D-glucosyltransferase, ec:2.4.1.203 - O-beta-D-glucosyltransferase
BnaA06g25150D	Phenylpropanoid biosynthesis	map00940	1	ec:2.4.1.111 - glucosyltransferase
Bra005241	Zeatin biosynthesis	map00908	2	ec:2.4.1.215 - O-beta-D-glucosyltransferase, ec:2.4.1.203 - O-beta-D-glucosyltransferase
BnaA08g11390D	Flavone and flavonol biosynthesis	map00944	1	ec:2.4.1.91 - 3-O-glucosyltransferase
BnaC03g48470D	Phenylpropanoid biosynthesis	map00940	1	ec:2.4.1.111 - glucosyltransferase
BnaC07g03240D	Phenylpropanoid biosynthesis	map00940	1	ec:2.4.1.111 - glucosyltransferase
Bra034608	Flavone and flavonol biosynthesis	map00944	1	ec:2.4.1.91 - 3-O-glucosyltransferase
Bra034609	Flavone and flavonol biosynthesis	map00944	1	ec:2.4.1.91 - 3-O-glucosyltransferase
BnaCnng47320D	Flavone and flavonol biosynthesis	map00944	1	ec:2.4.1.91 - 3-O-glucosyltransferase
Bra013105	Flavone and flavonol biosynthesis	map00944	1	ec:2.4.1.91 - 3-O-glucosyltransferase
BnaA05g07590D	Zeatin biosynthesis	map00908	2	ec:2.4.1.215 - O-beta-D-glucosyltransferase, ec:2.4.1.203 - O-beta-D-glucosyltransferase
BnaC04g08480D	Zeatin biosynthesis	map00908	2	ec:2.4.1.215 - O-beta-D-glucosyltransferase, ec:2.4.1.203 - O-beta-D-glucosyltransferase
BnaAnng35400D	Zeatin biosynthesis	map00908	2	ec:2.4.1.215 - O-beta-D-glucosyltransferase, ec:2.4.1.203 - O-beta-D-glucosyltransferase
Bo3g169050	Flavone and flavonol biosynthesis	map00944	1	ec:2.4.1.91 - 3-O-glucosyltransferase
Bra017224	Zeatin biosynthesis	map00908	2	ec:2.4.1.215 - O-beta-D-glucosyltransferase, ec:2.4.1.203 - O-beta-D-glucosyltransferase
BnaC04g08460D	Zeatin biosynthesis	map00908	2	ec:2.4.1.215 - O-beta-D-glucosyltransferase, ec:2.4.1.203 - O-beta-D-glucosyltransferase
BnaA08g21370D	Flavone and flavonol biosynthesis	map00944	1	ec:2.4.1.91 - 3-O-glucosyltransferase
Bo4g031150	Zeatin biosynthesis	map00908	2	ec:2.4.1.215 - O-beta-D-glucosyltransferase, ec:2.4.1.203 - O-beta-D-glucosyltransferase
BnaC04g08440D	Zeatin biosynthesis	map00908	2	ec:2.4.1.215 - O-beta-D-glucosyltransferase, ec:2.4.1.203 - O-beta-D-glucosyltransferase
Bra017463	Zeatin biosynthesis	map00908	2	ec:2.4.1.215 - O-beta-D-glucosyltransferase, ec:2.4.1.203 - O-beta-D-glucosyltransferase
Bo7g009900	Phenylpropanoid biosynthesis	map00940	1	ec:2.4.1.111 - glucosyltransferase
BnaC01g04240D	Flavone and flavonol biosynthesis	map00944	1	ec:2.4.1.91 - 3-O-glucosyltransferase
Bra023079	Zeatin biosynthesis	map00908	2	ec:2.4.1.215 - O-beta-D-glucosyltransferase, ec:2.4.1.203 - O-beta-D-glucosyltransferase
BnaC03g45760D	Flavone and flavonol biosynthesis	map00944	1	ec:2.4.1.91 - 3-O-glucosyltransferase
Bra005246	Zeatin biosynthesis	map00908	2	ec:2.4.1.215 - O-beta-D-glucosyltransferase, ec:2.4.1.203 - O-beta-D-glucosyltransferase
BnaA09g16740D	Flavone and flavonol biosynthesis	map00944	1	ec:2.4.1.91 - 3-O-glucosyltransferase
Bra006973	Zeatin biosynthesis	map00908	2	ec:2.4.1.215 - O-beta-D-glucosyltransferase, ec:2.4.1.203 - O-beta-D-glucosyltransferase
Bo4g186390	Zeatin biosynthesis	map00908	2	ec:2.4.1.215 - O-beta-D-glucosyltransferase, ec:2.4.1.203 - O-beta-D-glucosyltransferase
Bo1g007620	Flavone and flavonol biosynthesis	map00944	1	ec:2.4.1.91 - 3-O-glucosyltransferase
Bo3g169090	Flavone and flavonol biosynthesis	map00944	1	ec:2.4.1.91 - 3-O-glucosyltransferase
BnaC01g04260D	Flavone and flavonol biosynthesis	map00944	1	ec:2.4.1.91 - 3-O-glucosyltransferase
BnaA05g07600D	Zeatin biosynthesis	map00908	2	ec:2.4.1.215 - O-beta-D-glucosyltransferase, ec:2.4.1.203 - O-beta-D-glucosyltransferase
BnaA03g16820D	Zeatin biosynthesis	map00908	2	ec:2.4.1.215 - O-beta-D-glucosyltransferase, ec:2.4.1.203 - O-beta-D-glucosyltransferase
Bra011495	Flavone and flavonol biosynthesis	map00944	1	ec:2.4.1.91 - 3-O-glucosyltransferase
Bra016424	Flavone and flavonol biosynthesis	map00944	1	ec:2.4.1.91 - 3-O-glucosyltransferase
BnaA04g21090D	Zeatin biosynthesis	map00908	2	ec:2.4.1.215 - O-beta-D-glucosyltransferase, ec:2.4.1.203 - O-beta-D-glucosyltransferase
Bra011496	Flavone and flavonol biosynthesis	map00944	1	ec:2.4.1.91 - 3-O-glucosyltransferase
Bra015219	Flavone and flavonol biosynthesis	map00944	1	ec:2.4.1.91 - 3-O-glucosyltransferase
BnaA09g33440D	Zeatin biosynthesis	map00908	2	ec:2.4.1.215 - O-beta-D-glucosyltransferase, ec:2.4.1.203 - O-beta-D-glucosyltransferase
Bo4g031160	Zeatin biosynthesis	map00908	2	ec:2.4.1.215 - O-beta-D-glucosyltransferase, ec:2.4.1.203 - O-beta-D-glucosyltransferase
Bra011490	Flavone and flavonol biosynthesis	map00944	1	ec:2.4.1.91 - 3-O-glucosyltransferase
Bra011493	Flavone and flavonol biosynthesis	map00944	1	ec:2.4.1.91 - 3-O-glucosyltransferase
BnaC08g24260D	Zeatin biosynthesis	map00908	2	ec:2.4.1.215 - O-beta-D-glucosyltransferase, ec:2.4.1.203 - O-beta-D-glucosyltransferase
Bra011492	Flavone and flavonol biosynthesis	map00944	1	ec:2.4.1.91 - 3-O-glucosyltransferase
Bo3g030290	Zeatin biosynthesis	map00908	2	ec:2.4.1.215 - O-beta-D-glucosyltransferase, ec:2.4.1.203 - O-beta-D-glucosyltransferase
BnaA01g03020D	Flavone and flavonol biosynthesis	map00944	1	ec:2.4.1.91 - 3-O-glucosyltransferase
Bo1g007610	Flavone and flavonol biosynthesis	map00944	1	ec:2.4.1.91 - 3-O-glucosyltransferase

## Sheet: E
Seq	Pathway	Pathway ID	#Enzs in Pathway	Enzyme
BnaC03g26260D	Flavone and flavonol biosynthesis	map00944	1	ec:2.4.1.91 - 3-O-glucosyltransferase
Bo5g098740	Flavone and flavonol biosynthesis	map00944	1	ec:2.4.1.91 - 3-O-glucosyltransferase
BnaC07g16620D	Phenylpropanoid biosynthesis	map00940	1	ec:2.4.1.111 - glucosyltransferase
Bra011705	Phenylpropanoid biosynthesis	map00940	1	ec:2.4.1.111 - glucosyltransferase
BnaC03g31760D	Phenylpropanoid biosynthesis	map00940	1	ec:2.4.1.111 - glucosyltransferase
BnaA05g35460D	Flavone and flavonol biosynthesis	map00944	1	ec:2.4.1.91 - 3-O-glucosyltransferase
Bra038862	Phenylpropanoid biosynthesis	map00940	1	ec:2.4.1.111 - glucosyltransferase
Bo1g062660	Phenylpropanoid biosynthesis	map00940	1	ec:2.4.1.111 - glucosyltransferase
BnaA03g40900D	Phenylpropanoid biosynthesis	map00940	1	ec:2.4.1.111 - glucosyltransferase
Bra031559	Flavone and flavonol biosynthesis	map00944	1	ec:2.4.1.91 - 3-O-glucosyltransferase
Bo4g061180	Flavone and flavonol biosynthesis	map00944	1	ec:2.4.1.91 - 3-O-glucosyltransferase
BnaC04g14950D	Flavone and flavonol biosynthesis	map00944	1	ec:2.4.1.91 - 3-O-glucosyltransferase
BnaC02g27750D	Phenylpropanoid biosynthesis	map00940	1	ec:2.4.1.111 - glucosyltransferase
Bo2g098930	Phenylpropanoid biosynthesis	map00940	1	ec:2.4.1.111 - glucosyltransferase
Bo7g099440	Phenylpropanoid biosynthesis	map00940	1	ec:2.4.1.111 - glucosyltransferase
BnaA03g21930D	Flavone and flavonol biosynthesis	map00944	1	ec:2.4.1.91 - 3-O-glucosyltransferase
Bra008535	Phenylpropanoid biosynthesis	map00940	1	ec:2.4.1.111 - glucosyltransferase
Bo5g002510	Phenylpropanoid biosynthesis	map00940	1	ec:2.4.1.111 - glucosyltransferase
Bo9g003740	Phenylpropanoid biosynthesis	map00940	1	ec:2.4.1.111 - glucosyltransferase
BnaUnng03370D	Phenylpropanoid biosynthesis	map00940	1	ec:2.4.1.111 - glucosyltransferase
Bra008540	Phenylpropanoid biosynthesis	map00940	1	ec:2.4.1.111 - glucosyltransferase
Bo3g054450	Phenylpropanoid biosynthesis	map00940	1	ec:2.4.1.111 - glucosyltransferase
BnaC07g31860D	Phenylpropanoid biosynthesis	map00940	1	ec:2.4.1.111 - glucosyltransferase
BnaCnng25170D	Phenylpropanoid biosynthesis	map00940	1	ec:2.4.1.111 - glucosyltransferase
Bra031303	Flavone and flavonol biosynthesis	map00944	1	ec:2.4.1.91 - 3-O-glucosyltransferase
Bo5g008080	Flavone and flavonol biosynthesis	map00944	1	ec:2.4.1.91 - 3-O-glucosyltransferase
BnaA10g00520D	Phenylpropanoid biosynthesis	map00940	1	ec:2.4.1.111 - glucosyltransferase
Bra031304	Flavone and flavonol biosynthesis	map00944	1	ec:2.4.1.91 - 3-O-glucosyltransferase
Bo8g114230	Flavone and flavonol biosynthesis	map00944	1	ec:2.4.1.91 - 3-O-glucosyltransferase
Bra000942	Phenylpropanoid biosynthesis	map00940	1	ec:2.4.1.111 - glucosyltransferase
Bo4g061160	Flavone and flavonol biosynthesis	map00944	1	ec:2.4.1.91 - 3-O-glucosyltransferase
BnaC08g45200D	Flavone and flavonol biosynthesis	map00944	1	ec:2.4.1.91 - 3-O-glucosyltransferase
BnaA02g20270D	Phenylpropanoid biosynthesis	map00940	1	ec:2.4.1.111 - glucosyltransferase
BnaAnng15830D	Flavone and flavonol biosynthesis	map00944	1	ec:2.4.1.91 - 3-O-glucosyltransferase
BnaC01g02080D	Phenylpropanoid biosynthesis	map00940	1	ec:2.4.1.111 - glucosyltransferase
Bo1g005410	Phenylpropanoid biosynthesis	map00940	1	ec:2.4.1.111 - glucosyltransferase
Bra007812	Flavone and flavonol biosynthesis	map00944	1	ec:2.4.1.91 - 3-O-glucosyltransferase
BnaC04g14920D	Flavone and flavonol biosynthesis	map00944	1	ec:2.4.1.91 - 3-O-glucosyltransferase
BnaC04g14940D	Flavone and flavonol biosynthesis	map00944	1	ec:2.4.1.91 - 3-O-glucosyltransferase
Bra000471	Flavone and flavonol biosynthesis	map00944	1	ec:2.4.1.91 - 3-O-glucosyltransferase
BnaA05g35470D	Flavone and flavonol biosynthesis	map00944	1	ec:2.4.1.91 - 3-O-glucosyltransferase
Bra012892	Phenylpropanoid biosynthesis	map00940	1	ec:2.4.1.111 - glucosyltransferase
BnaAnng35060D	Phenylpropanoid biosynthesis	map00940	1	ec:2.4.1.111 - glucosyltransferase
Bra012893	Phenylpropanoid biosynthesis	map00940	1	ec:2.4.1.111 - glucosyltransferase
BnaC09g07880D	Phenylpropanoid biosynthesis	map00940	1	ec:2.4.1.111 - glucosyltransferase
BnaAnng24330D	Phenylpropanoid biosynthesis	map00940	1	ec:2.4.1.111 - glucosyltransferase
BnaA09g00220D	Phenylpropanoid biosynthesis	map00940	1	ec:2.4.1.111 - glucosyltransferase
Bra015568	Flavone and flavonol biosynthesis	map00944	1	ec:2.4.1.91 - 3-O-glucosyltransferase
Bra012092	Phenylpropanoid biosynthesis	map00940	1	ec:2.4.1.111 - glucosyltransferase
Bra037155	Phenylpropanoid biosynthesis	map00940	1	ec:2.4.1.111 - glucosyltransferase
Bo01228s010	Phenylpropanoid biosynthesis	map00940	1	ec:2.4.1.111 - glucosyltransferase
BnaA07g37370D	Phenylpropanoid biosynthesis	map00940	1	ec:2.4.1.111 - glucosyltransferase
BnaA01g01050D	Phenylpropanoid biosynthesis	map00940	1	ec:2.4.1.111 - glucosyltransferase
Bo5g098770	Flavone and flavonol biosynthesis	map00944	1	ec:2.4.1.91 - 3-O-glucosyltransferase
Bra033266	Phenylpropanoid biosynthesis	map00940	1	ec:2.4.1.111 - glucosyltransferase
Bra031561	Flavone and flavonol biosynthesis	map00944	1	ec:2.4.1.91 - 3-O-glucosyltransferase
Bo4g061190	Flavone and flavonol biosynthesis	map00944	1	ec:2.4.1.91 - 3-O-glucosyltransferase
BnaCnng01870D	Phenylpropanoid biosynthesis	map00940	1	ec:2.4.1.111 - glucosyltransferase
Bo2g098920	Phenylpropanoid biosynthesis	map00940	1	ec:2.4.1.111 - glucosyltransferase
Bra037386	Phenylpropanoid biosynthesis	map00940	1	ec:2.4.1.111 - glucosyltransferase
Bra018363	Flavone and flavonol biosynthesis	map00944	1	ec:2.4.1.91 - 3-O-glucosyltransferase
Bra018364	Flavone and flavonol biosynthesis	map00944	1	ec:2.4.1.91 - 3-O-glucosyltransferase
Bo7g099430	Phenylpropanoid biosynthesis	map00940	1	ec:2.4.1.111 - glucosyltransferase
Bra023861	Flavone and flavonol biosynthesis	map00944	1	ec:2.4.1.91 - 3-O-glucosyltransferase
BnaC05g00580D	Phenylpropanoid biosynthesis	map00940	1	ec:2.4.1.111 - glucosyltransferase
Bo9g021740	Phenylpropanoid biosynthesis	map00940	1	ec:2.4.1.111 - glucosyltransferase

## Sheet: F
Seq	Pathway	Pathway ID	#Enzs in Pathway	Enzyme
Bra023594	Anthocyanin biosynthesis, Flavone and flavonol biosynthesis	map00942, map00944	1, 2	ec:2.4.1.115 - 3-O-glucosyltransferase, ec:2.4.1.91 - 3-O-glucosyltransferase, ec:2.4.1.159 - L-rhamnosyltransferase
BnaC02g06990D	Anthocyanin biosynthesis, Flavone and flavonol biosynthesis	map00942, map00944	1, 2	ec:2.4.1.115 - 3-O-glucosyltransferase, ec:2.4.1.91 - 3-O-glucosyltransferase, ec:2.4.1.159 - L-rhamnosyltransferase
BnaA02g03370D	Anthocyanin biosynthesis, Flavone and flavonol biosynthesis	map00942, map00944	1, 2	ec:2.4.1.115 - 3-O-glucosyltransferase, ec:2.4.1.91 - 3-O-glucosyltransferase, ec:2.4.1.159 - L-rhamnosyltransferase

## Sheet: G
Seq	Pathway	Pathway ID	#Enzs in Pathway	Enzyme
BnaC05g17420D	Retinol metabolism, Metabolism of xenobiotics by cytochrome P450, Ascorbate and aldarate metabolism, Porphyrin and chlorophyll metabolism, Pentose and glucuronate interconversions, Drug metabolism - other enzymes, Steroid hormone biosynthesis, Zeatin biosynthesis, Drug metabolism - cytochrome P450	map00830, map00980, map00053, map00860, map00040, map00983, map00140, map00908, map00982	1, 1, 1, 1, 1, 1, 1, 2, 1	ec:2.4.1.17 - 1-naphthol glucuronyltransferase, ec:2.4.1.17 - 1-naphthol glucuronyltransferase, ec:2.4.1.17 - 1-naphthol glucuronyltransferase, ec:2.4.1.17 - 1-naphthol glucuronyltransferase, ec:2.4.1.17 - 1-naphthol glucuronyltransferase, ec:2.4.1.17 - 1-naphthol glucuronyltransferase, ec:2.4.1.17 - 1-naphthol glucuronyltransferase, ec:2.4.1.215 - O-beta-D-glucosyltransferase, ec:2.4.1.203 - O-b…
Bra008354	Retinol metabolism, Metabolism of xenobiotics by cytochrome P450, Ascorbate and aldarate metabolism, Porphyrin and chlorophyll metabolism, Pentose and glucuronate interconversions, Drug metabolism - other enzymes, Steroid hormone biosynthesis, Zeatin biosynthesis, Drug metabolism - cytochrome P450	map00830, map00980, map00053, map00860, map00040, map00983, map00140, map00908, map00982	1, 1, 1, 1, 1, 1, 1, 2, 1	ec:2.4.1.17 - 1-naphthol glucuronyltransferase, ec:2.4.1.17 - 1-naphthol glucuronyltransferase, ec:2.4.1.17 - 1-naphthol glucuronyltransferase, ec:2.4.1.17 - 1-naphthol glucuronyltransferase, ec:2.4.1.17 - 1-naphthol glucuronyltransferase, ec:2.4.1.17 - 1-naphthol glucuronyltransferase, ec:2.4.1.17 - 1-naphthol glucuronyltransferase, ec:2.4.1.215 - O-beta-D-glucosyltransferase, ec:2.4.1.203 - O-b…
BnaC08g05930D	Retinol metabolism, Metabolism of xenobiotics by cytochrome P450, Ascorbate and aldarate metabolism, Porphyrin and chlorophyll metabolism, Pentose and glucuronate interconversions, Drug metabolism - other enzymes, Steroid hormone biosynthesis, Zeatin biosynthesis, Drug metabolism - cytochrome P450	map00830, map00980, map00053, map00860, map00040, map00983, map00140, map00908, map00982	1, 1, 1, 1, 1, 1, 1, 2, 1	ec:2.4.1.17 - 1-naphthol glucuronyltransferase, ec:2.4.1.17 - 1-naphthol glucuronyltransferase, ec:2.4.1.17 - 1-naphthol glucuronyltransferase, ec:2.4.1.17 - 1-naphthol glucuronyltransferase, ec:2.4.1.17 - 1-naphthol glucuronyltransferase, ec:2.4.1.17 - 1-naphthol glucuronyltransferase, ec:2.4.1.17 - 1-naphthol glucuronyltransferase, ec:2.4.1.215 - O-beta-D-glucosyltransferase, ec:2.4.1.203 - O-b…
Bra033891	Zeatin biosynthesis	map00908	2	ec:2.4.1.215 - O-beta-D-glucosyltransferase, ec:2.4.1.203 - O-beta-D-glucosyltransferase
BnaA09g30670D	Retinol metabolism, Metabolism of xenobiotics by cytochrome P450, Ascorbate and aldarate metabolism, Porphyrin and chlorophyll metabolism, Pentose and glucuronate interconversions, Drug metabolism - other enzymes, Steroid hormone biosynthesis, Zeatin biosynthesis, Drug metabolism - cytochrome P450	map00830, map00980, map00053, map00860, map00040, map00983, map00140, map00908, map00982	1, 1, 1, 1, 1, 1, 1, 2, 1	ec:2.4.1.17 - 1-naphthol glucuronyltransferase, ec:2.4.1.17 - 1-naphthol glucuronyltransferase, ec:2.4.1.17 - 1-naphthol glucuronyltransferase, ec:2.4.1.17 - 1-naphthol glucuronyltransferase, ec:2.4.1.17 - 1-naphthol glucuronyltransferase, ec:2.4.1.17 - 1-naphthol glucuronyltransferase, ec:2.4.1.17 - 1-naphthol glucuronyltransferase, ec:2.4.1.215 - O-beta-D-glucosyltransferase, ec:2.4.1.203 - O-b…
BnaA09g30680D	Retinol metabolism, Metabolism of xenobiotics by cytochrome P450, Ascorbate and aldarate metabolism, Porphyrin and chlorophyll metabolism, Pentose and glucuronate interconversions, Drug metabolism - other enzymes, Steroid hormone biosynthesis, Zeatin biosynthesis, Drug metabolism - cytochrome P450	map00830, map00980, map00053, map00860, map00040, map00983, map00140, map00908, map00982	1, 1, 1, 1, 1, 1, 1, 2, 1	ec:2.4.1.17 - 1-naphthol glucuronyltransferase, ec:2.4.1.17 - 1-naphthol glucuronyltransferase, ec:2.4.1.17 - 1-naphthol glucuronyltransferase, ec:2.4.1.17 - 1-naphthol glucuronyltransferase, ec:2.4.1.17 - 1-naphthol glucuronyltransferase, ec:2.4.1.17 - 1-naphthol glucuronyltransferase, ec:2.4.1.17 - 1-naphthol glucuronyltransferase, ec:2.4.1.215 - O-beta-D-glucosyltransferase, ec:2.4.1.203 - O-b…
Bo2g093320	Retinol metabolism, Metabolism of xenobiotics by cytochrome P450, Ascorbate and aldarate metabolism, Porphyrin and chlorophyll metabolism, Pentose and glucuronate interconversions, Drug metabolism - other enzymes, Steroid hormone biosynthesis, Zeatin biosynthesis, Drug metabolism - cytochrome P450	map00830, map00980, map00053, map00860, map00040, map00983, map00140, map00908, map00982	1, 1, 1, 1, 1, 1, 1, 2, 1	ec:2.4.1.17 - 1-naphthol glucuronyltransferase, ec:2.4.1.17 - 1-naphthol glucuronyltransferase, ec:2.4.1.17 - 1-naphthol glucuronyltransferase, ec:2.4.1.17 - 1-naphthol glucuronyltransferase, ec:2.4.1.17 - 1-naphthol glucuronyltransferase, ec:2.4.1.17 - 1-naphthol glucuronyltransferase, ec:2.4.1.17 - 1-naphthol glucuronyltransferase, ec:2.4.1.215 - O-beta-D-glucosyltransferase, ec:2.4.1.203 - O-b…
BnaA09g30700D	Retinol metabolism, Metabolism of xenobiotics by cytochrome P450, Ascorbate and aldarate metabolism, Porphyrin and chlorophyll metabolism, Pentose and glucuronate interconversions, Drug metabolism - other enzymes, Steroid hormone biosynthesis, Zeatin biosynthesis, Drug metabolism - cytochrome P450	map00830, map00980, map00053, map00860, map00040, map00983, map00140, map00908, map00982	1, 1, 1, 1, 1, 1, 1, 2, 1	ec:2.4.1.17 - 1-naphthol glucuronyltransferase, ec:2.4.1.17 - 1-naphthol glucuronyltransferase, ec:2.4.1.17 - 1-naphthol glucuronyltransferase, ec:2.4.1.17 - 1-naphthol glucuronyltransferase, ec:2.4.1.17 - 1-naphthol glucuronyltransferase, ec:2.4.1.17 - 1-naphthol glucuronyltransferase, ec:2.4.1.17 - 1-naphthol glucuronyltransferase, ec:2.4.1.215 - O-beta-D-glucosyltransferase, ec:2.4.1.203 - O-b…
BnaA02g18840D	Retinol metabolism, Metabolism of xenobiotics by cytochrome P450, Ascorbate and aldarate metabolism, Porphyrin and chlorophyll metabolism, Pentose and glucuronate interconversions, Drug metabolism - other enzymes, Steroid hormone biosynthesis, Zeatin biosynthesis, Drug metabolism - cytochrome P450	map00830, map00980, map00053, map00860, map00040, map00983, map00140, map00908, map00982	1, 1, 1, 1, 1, 1, 1, 2, 1	ec:2.4.1.17 - 1-naphthol glucuronyltransferase, ec:2.4.1.17 - 1-naphthol glucuronyltransferase, ec:2.4.1.17 - 1-naphthol glucuronyltransferase, ec:2.4.1.17 - 1-naphthol glucuronyltransferase, ec:2.4.1.17 - 1-naphthol glucuronyltransferase, ec:2.4.1.17 - 1-naphthol glucuronyltransferase, ec:2.4.1.17 - 1-naphthol glucuronyltransferase, ec:2.4.1.215 - O-beta-D-glucosyltransferase, ec:2.4.1.203 - O-b…
BnaC07g48400D	Retinol metabolism, Metabolism of xenobiotics by cytochrome P450, Ascorbate and aldarate metabolism, Porphyrin and chlorophyll metabolism, Pentose and glucuronate interconversions, Drug metabolism - other enzymes, Steroid hormone biosynthesis, Zeatin biosynthesis, Drug metabolism - cytochrome P450	map00830, map00980, map00053, map00860, map00040, map00983, map00140, map00908, map00982	1, 1, 1, 1, 1, 1, 1, 2, 1	ec:2.4.1.17 - 1-naphthol glucuronyltransferase, ec:2.4.1.17 - 1-naphthol glucuronyltransferase, ec:2.4.1.17 - 1-naphthol glucuronyltransferase, ec:2.4.1.17 - 1-naphthol glucuronyltransferase, ec:2.4.1.17 - 1-naphthol glucuronyltransferase, ec:2.4.1.17 - 1-naphthol glucuronyltransferase, ec:2.4.1.17 - 1-naphthol glucuronyltransferase, ec:2.4.1.215 - O-beta-D-glucosyltransferase, ec:2.4.1.203 - O-b…
BnaC05g50340D	Retinol metabolism, Metabolism of xenobiotics by cytochrome P450, Ascorbate and aldarate metabolism, Porphyrin and chlorophyll metabolism, Pentose and glucuronate interconversions, Drug metabolism - other enzymes, Steroid hormone biosynthesis, Zeatin biosynthesis, Drug metabolism - cytochrome P450	map00830, map00980, map00053, map00860, map00040, map00983, map00140, map00908, map00982	1, 1, 1, 1, 1, 1, 1, 2, 1	ec:2.4.1.17 - 1-naphthol glucuronyltransferase, ec:2.4.1.17 - 1-naphthol glucuronyltransferase, ec:2.4.1.17 - 1-naphthol glucuronyltransferase, ec:2.4.1.17 - 1-naphthol glucuronyltransferase, ec:2.4.1.17 - 1-naphthol glucuronyltransferase, ec:2.4.1.17 - 1-naphthol glucuronyltransferase, ec:2.4.1.17 - 1-naphthol glucuronyltransferase, ec:2.4.1.215 - O-beta-D-glucosyltransferase, ec:2.4.1.203 - O-b…
Bo5g035290	Retinol metabolism, Metabolism of xenobiotics by cytochrome P450, Ascorbate and aldarate metabolism, Porphyrin and chlorophyll metabolism, Pentose and glucuronate interconversions, Drug metabolism - other enzymes, Steroid hormone biosynthesis, Zeatin biosynthesis, Drug metabolism - cytochrome P450	map00830, map00980, map00053, map00860, map00040, map00983, map00140, map00908, map00982	1, 1, 1, 1, 1, 1, 1, 2, 1	ec:2.4.1.17 - 1-naphthol glucuronyltransferase, ec:2.4.1.17 - 1-naphthol glucuronyltransferase, ec:2.4.1.17 - 1-naphthol glucuronyltransferase, ec:2.4.1.17 - 1-naphthol glucuronyltransferase, ec:2.4.1.17 - 1-naphthol glucuronyltransferase, ec:2.4.1.17 - 1-naphthol glucuronyltransferase, ec:2.4.1.17 - 1-naphthol glucuronyltransferase, ec:2.4.1.215 - O-beta-D-glucosyltransferase, ec:2.4.1.203 - O-b…
Bo7g058150	Retinol metabolism, Metabolism of xenobiotics by cytochrome P450, Ascorbate and aldarate metabolism, Porphyrin and chlorophyll metabolism, Pentose and glucuronate interconversions, Drug metabolism - other enzymes, Steroid hormone biosynthesis, Zeatin biosynthesis, Drug metabolism - cytochrome P450	map00830, map00980, map00053, map00860, map00040, map00983, map00140, map00908, map00982	1, 1, 1, 1, 1, 1, 1, 2, 1	ec:2.4.1.17 - 1-naphthol glucuronyltransferase, ec:2.4.1.17 - 1-naphthol glucuronyltransferase, ec:2.4.1.17 - 1-naphthol glucuronyltransferase, ec:2.4.1.17 - 1-naphthol glucuronyltransferase, ec:2.4.1.17 - 1-naphthol glucuronyltransferase, ec:2.4.1.17 - 1-naphthol glucuronyltransferase, ec:2.4.1.17 - 1-naphthol glucuronyltransferase, ec:2.4.1.215 - O-beta-D-glucosyltransferase, ec:2.4.1.203 - O-b…
BnaC02g24920D	Retinol metabolism, Metabolism of xenobiotics by cytochrome P450, Ascorbate and aldarate metabolism, Porphyrin and chlorophyll metabolism, Pentose and glucuronate interconversions, Drug metabolism - other enzymes, Steroid hormone biosynthesis, Zeatin biosynthesis, Drug metabolism - cytochrome P450	map00830, map00980, map00053, map00860, map00040, map00983, map00140, map00908, map00982	1, 1, 1, 1, 1, 1, 1, 2, 1	ec:2.4.1.17 - 1-naphthol glucuronyltransferase, ec:2.4.1.17 - 1-naphthol glucuronyltransferase, ec:2.4.1.17 - 1-naphthol glucuronyltransferase, ec:2.4.1.17 - 1-naphthol glucuronyltransferase, ec:2.4.1.17 - 1-naphthol glucuronyltransferase, ec:2.4.1.17 - 1-naphthol glucuronyltransferase, ec:2.4.1.17 - 1-naphthol glucuronyltransferase, ec:2.4.1.215 - O-beta-D-glucosyltransferase, ec:2.4.1.203 - O-b…
Bra031387	Retinol metabolism, Metabolism of xenobiotics by cytochrome P450, Ascorbate and aldarate metabolism, Porphyrin and chlorophyll metabolism, Pentose and glucuronate interconversions, Drug metabolism - other enzymes, Steroid hormone biosynthesis, Zeatin biosynthesis, Drug metabolism - cytochrome P450	map00830, map00980, map00053, map00860, map00040, map00983, map00140, map00908, map00982	1, 1, 1, 1, 1, 1, 1, 2, 1	ec:2.4.1.17 - 1-naphthol glucuronyltransferase, ec:2.4.1.17 - 1-naphthol glucuronyltransferase, ec:2.4.1.17 - 1-naphthol glucuronyltransferase, ec:2.4.1.17 - 1-naphthol glucuronyltransferase, ec:2.4.1.17 - 1-naphthol glucuronyltransferase, ec:2.4.1.17 - 1-naphthol glucuronyltransferase, ec:2.4.1.17 - 1-naphthol glucuronyltransferase, ec:2.4.1.215 - O-beta-D-glucosyltransferase, ec:2.4.1.203 - O-b…
Bo8g071410	Retinol metabolism, Metabolism of xenobiotics by cytochrome P450, Ascorbate and aldarate metabolism, Porphyrin and chlorophyll metabolism, Pentose and glucuronate interconversions, Drug metabolism - other enzymes, Steroid hormone biosynthesis, Zeatin biosynthesis, Drug metabolism - cytochrome P450	map00830, map00980, map00053, map00860, map00040, map00983, map00140, map00908, map00982	1, 1, 1, 1, 1, 1, 1, 2, 1	ec:2.4.1.17 - 1-naphthol glucuronyltransferase, ec:2.4.1.17 - 1-naphthol glucuronyltransferase, ec:2.4.1.17 - 1-naphthol glucuronyltransferase, ec:2.4.1.17 - 1-naphthol glucuronyltransferase, ec:2.4.1.17 - 1-naphthol glucuronyltransferase, ec:2.4.1.17 - 1-naphthol glucuronyltransferase, ec:2.4.1.17 - 1-naphthol glucuronyltransferase, ec:2.4.1.215 - O-beta-D-glucosyltransferase, ec:2.4.1.203 - O-b…
Bra031386	Retinol metabolism, Metabolism of xenobiotics by cytochrome P450, Ascorbate and aldarate metabolism, Porphyrin and chlorophyll metabolism, Pentose and glucuronate interconversions, Drug metabolism - other enzymes, Steroid hormone biosynthesis, Zeatin biosynthesis, Drug metabolism - cytochrome P450	map00830, map00980, map00053, map00860, map00040, map00983, map00140, map00908, map00982	1, 1, 1, 1, 1, 1, 1, 2, 1	ec:2.4.1.17 - 1-naphthol glucuronyltransferase, ec:2.4.1.17 - 1-naphthol glucuronyltransferase, ec:2.4.1.17 - 1-naphthol glucuronyltransferase, ec:2.4.1.17 - 1-naphthol glucuronyltransferase, ec:2.4.1.17 - 1-naphthol glucuronyltransferase, ec:2.4.1.17 - 1-naphthol glucuronyltransferase, ec:2.4.1.17 - 1-naphthol glucuronyltransferase, ec:2.4.1.215 - O-beta-D-glucosyltransferase, ec:2.4.1.203 - O-b…
Bra031388	Retinol metabolism, Metabolism of xenobiotics by cytochrome P450, Ascorbate and aldarate metabolism, Porphyrin and chlorophyll metabolism, Pentose and glucuronate interconversions, Drug metabolism - other enzymes, Steroid hormone biosynthesis, Zeatin biosynthesis, Drug metabolism - cytochrome P450	map00830, map00980, map00053, map00860, map00040, map00983, map00140, map00908, map00982	1, 1, 1, 1, 1, 1, 1, 2, 1	ec:2.4.1.17 - 1-naphthol glucuronyltransferase, ec:2.4.1.17 - 1-naphthol glucuronyltransferase, ec:2.4.1.17 - 1-naphthol glucuronyltransferase, ec:2.4.1.17 - 1-naphthol glucuronyltransferase, ec:2.4.1.17 - 1-naphthol glucuronyltransferase, ec:2.4.1.17 - 1-naphthol glucuronyltransferase, ec:2.4.1.17 - 1-naphthol glucuronyltransferase, ec:2.4.1.215 - O-beta-D-glucosyltransferase, ec:2.4.1.203 - O-b…
Bra012322	Retinol metabolism, Metabolism of xenobiotics by cytochrome P450, Ascorbate and aldarate metabolism, Porphyrin and chlorophyll metabolism, Pentose and glucuronate interconversions, Drug metabolism - other enzymes, Steroid hormone biosynthesis, Zeatin biosynthesis, Drug metabolism - cytochrome P450	map00830, map00980, map00053, map00860, map00040, map00983, map00140, map00908, map00982	1, 1, 1, 1, 1, 1, 1, 2, 1	ec:2.4.1.17 - 1-naphthol glucuronyltransferase, ec:2.4.1.17 - 1-naphthol glucuronyltransferase, ec:2.4.1.17 - 1-naphthol glucuronyltransferase, ec:2.4.1.17 - 1-naphthol glucuronyltransferase, ec:2.4.1.17 - 1-naphthol glucuronyltransferase, ec:2.4.1.17 - 1-naphthol glucuronyltransferase, ec:2.4.1.17 - 1-naphthol glucuronyltransferase, ec:2.4.1.215 - O-beta-D-glucosyltransferase, ec:2.4.1.203 - O-b…
Bra012324	Retinol metabolism, Metabolism of xenobiotics by cytochrome P450, Ascorbate and aldarate metabolism, Porphyrin and chlorophyll metabolism, Pentose and glucuronate interconversions, Drug metabolism - other enzymes, Steroid hormone biosynthesis, Zeatin biosynthesis, Drug metabolism - cytochrome P450	map00830, map00980, map00053, map00860, map00040, map00983, map00140, map00908, map00982	1, 1, 1, 1, 1, 1, 1, 2, 1	ec:2.4.1.17 - 1-naphthol glucuronyltransferase, ec:2.4.1.17 - 1-naphthol glucuronyltransferase, ec:2.4.1.17 - 1-naphthol glucuronyltransferase, ec:2.4.1.17 - 1-naphthol glucuronyltransferase, ec:2.4.1.17 - 1-naphthol glucuronyltransferase, ec:2.4.1.17 - 1-naphthol glucuronyltransferase, ec:2.4.1.17 - 1-naphthol glucuronyltransferase, ec:2.4.1.215 - O-beta-D-glucosyltransferase, ec:2.4.1.203 - O-b…
Bra012323	Retinol metabolism, Metabolism of xenobiotics by cytochrome P450, Ascorbate and aldarate metabolism, Porphyrin and chlorophyll metabolism, Pentose and glucuronate interconversions, Drug metabolism - other enzymes, Steroid hormone biosynthesis, Zeatin biosynthesis, Drug metabolism - cytochrome P450	map00830, map00980, map00053, map00860, map00040, map00983, map00140, map00908, map00982	1, 1, 1, 1, 1, 1, 1, 2, 1	ec:2.4.1.17 - 1-naphthol glucuronyltransferase, ec:2.4.1.17 - 1-naphthol glucuronyltransferase, ec:2.4.1.17 - 1-naphthol glucuronyltransferase, ec:2.4.1.17 - 1-naphthol glucuronyltransferase, ec:2.4.1.17 - 1-naphthol glucuronyltransferase, ec:2.4.1.17 - 1-naphthol glucuronyltransferase, ec:2.4.1.17 - 1-naphthol glucuronyltransferase, ec:2.4.1.215 - O-beta-D-glucosyltransferase, ec:2.4.1.203 - O-b…
BnaC07g48390D	Retinol metabolism, Metabolism of xenobiotics by cytochrome P450, Ascorbate and aldarate metabolism, Porphyrin and chlorophyll metabolism, Pentose and glucuronate interconversions, Drug metabolism - other enzymes, Steroid hormone biosynthesis, Zeatin biosynthesis, Drug metabolism - cytochrome P450	map00830, map00980, map00053, map00860, map00040, map00983, map00140, map00908, map00982	1, 1, 1, 1, 1, 1, 1, 2, 1	ec:2.4.1.17 - 1-naphthol glucuronyltransferase, ec:2.4.1.17 - 1-naphthol glucuronyltransferase, ec:2.4.1.17 - 1-naphthol glucuronyltransferase, ec:2.4.1.17 - 1-naphthol glucuronyltransferase, ec:2.4.1.17 - 1-naphthol glucuronyltransferase, ec:2.4.1.17 - 1-naphthol glucuronyltransferase, ec:2.4.1.17 - 1-naphthol glucuronyltransferase, ec:2.4.1.215 - O-beta-D-glucosyltransferase, ec:2.4.1.203 - O-b…
Bra016382	Retinol metabolism, Metabolism of xenobiotics by cytochrome P450, Ascorbate and aldarate metabolism, Porphyrin and chlorophyll metabolism, Pentose and glucuronate interconversions, Drug metabolism - other enzymes, Steroid hormone biosynthesis, Zeatin biosynthesis, Drug metabolism - cytochrome P450	map00830, map00980, map00053, map00860, map00040, map00983, map00140, map00908, map00982	1, 1, 1, 1, 1, 1, 1, 2, 1	ec:2.4.1.17 - 1-naphthol glucuronyltransferase, ec:2.4.1.17 - 1-naphthol glucuronyltransferase, ec:2.4.1.17 - 1-naphthol glucuronyltransferase, ec:2.4.1.17 - 1-naphthol glucuronyltransferase, ec:2.4.1.17 - 1-naphthol glucuronyltransferase, ec:2.4.1.17 - 1-naphthol glucuronyltransferase, ec:2.4.1.17 - 1-naphthol glucuronyltransferase, ec:2.4.1.215 - O-beta-D-glucosyltransferase, ec:2.4.1.203 - O-b…
Bo5g037520	Retinol metabolism, Metabolism of xenobiotics by cytochrome P450, Ascorbate and aldarate metabolism, Porphyrin and chlorophyll metabolism, Pentose and glucuronate interconversions, Drug metabolism - other enzymes, Steroid hormone biosynthesis, Zeatin biosynthesis, Drug metabolism - cytochrome P450	map00830, map00980, map00053, map00860, map00040, map00983, map00140, map00908, map00982	1, 1, 1, 1, 1, 1, 1, 2, 1	ec:2.4.1.17 - 1-naphthol glucuronyltransferase, ec:2.4.1.17 - 1-naphthol glucuronyltransferase, ec:2.4.1.17 - 1-naphthol glucuronyltransferase, ec:2.4.1.17 - 1-naphthol glucuronyltransferase, ec:2.4.1.17 - 1-naphthol glucuronyltransferase, ec:2.4.1.17 - 1-naphthol glucuronyltransferase, ec:2.4.1.17 - 1-naphthol glucuronyltransferase, ec:2.4.1.215 - O-beta-D-glucosyltransferase, ec:2.4.1.203 - O-b…
Bo5g036310	Retinol metabolism, Metabolism of xenobiotics by cytochrome P450, Ascorbate and aldarate metabolism, Porphyrin and chlorophyll metabolism, Pentose and glucuronate interconversions, Drug metabolism - other enzymes, Steroid hormone biosynthesis, Zeatin biosynthesis, Drug metabolism - cytochrome P450	map00830, map00980, map00053, map00860, map00040, map00983, map00140, map00908, map00982	1, 1, 1, 1, 1, 1, 1, 2, 1	ec:2.4.1.17 - 1-naphthol glucuronyltransferase, ec:2.4.1.17 - 1-naphthol glucuronyltransferase, ec:2.4.1.17 - 1-naphthol glucuronyltransferase, ec:2.4.1.17 - 1-naphthol glucuronyltransferase, ec:2.4.1.17 - 1-naphthol glucuronyltransferase, ec:2.4.1.17 - 1-naphthol glucuronyltransferase, ec:2.4.1.17 - 1-naphthol glucuronyltransferase, ec:2.4.1.215 - O-beta-D-glucosyltransferase, ec:2.4.1.203 - O-b…
Bo5g036350	Retinol metabolism, Metabolism of xenobiotics by cytochrome P450, Ascorbate and aldarate metabolism, Porphyrin and chlorophyll metabolism, Pentose and glucuronate interconversions, Drug metabolism - other enzymes, Steroid hormone biosynthesis, Zeatin biosynthesis, Drug metabolism - cytochrome P450	map00830, map00980, map00053, map00860, map00040, map00983, map00140, map00908, map00982	1, 1, 1, 1, 1, 1, 1, 2, 1	ec:2.4.1.17 - 1-naphthol glucuronyltransferase, ec:2.4.1.17 - 1-naphthol glucuronyltransferase, ec:2.4.1.17 - 1-naphthol glucuronyltransferase, ec:2.4.1.17 - 1-naphthol glucuronyltransferase, ec:2.4.1.17 - 1-naphthol glucuronyltransferase, ec:2.4.1.17 - 1-naphthol glucuronyltransferase, ec:2.4.1.17 - 1-naphthol glucuronyltransferase, ec:2.4.1.215 - O-beta-D-glucosyltransferase, ec:2.4.1.203 - O-b…
BnaA08g20880D	Retinol metabolism, Metabolism of xenobiotics by cytochrome P450, Ascorbate and aldarate metabolism, Porphyrin and chlorophyll metabolism, Pentose and glucuronate interconversions, Drug metabolism - other enzymes, Steroid hormone biosynthesis, Zeatin biosynthesis, Drug metabolism - cytochrome P450	map00830, map00980, map00053, map00860, map00040, map00983, map00140, map00908, map00982	1, 1, 1, 1, 1, 1, 1, 2, 1	ec:2.4.1.17 - 1-naphthol glucuronyltransferase, ec:2.4.1.17 - 1-naphthol glucuronyltransferase, ec:2.4.1.17 - 1-naphthol glucuronyltransferase, ec:2.4.1.17 - 1-naphthol glucuronyltransferase, ec:2.4.1.17 - 1-naphthol glucuronyltransferase, ec:2.4.1.17 - 1-naphthol glucuronyltransferase, ec:2.4.1.17 - 1-naphthol glucuronyltransferase, ec:2.4.1.215 - O-beta-D-glucosyltransferase, ec:2.4.1.203 - O-b…
BnaC05g50470D	Retinol metabolism, Metabolism of xenobiotics by cytochrome P450, Ascorbate and aldarate metabolism, Porphyrin and chlorophyll metabolism, Pentose and glucuronate interconversions, Drug metabolism - other enzymes, Steroid hormone biosynthesis, Zeatin biosynthesis, Drug metabolism - cytochrome P450	map00830, map00980, map00053, map00860, map00040, map00983, map00140, map00908, map00982	1, 1, 1, 1, 1, 1, 1, 2, 1	ec:2.4.1.17 - 1-naphthol glucuronyltransferase, ec:2.4.1.17 - 1-naphthol glucuronyltransferase, ec:2.4.1.17 - 1-naphthol glucuronyltransferase, ec:2.4.1.17 - 1-naphthol glucuronyltransferase, ec:2.4.1.17 - 1-naphthol glucuronyltransferase, ec:2.4.1.17 - 1-naphthol glucuronyltransferase, ec:2.4.1.17 - 1-naphthol glucuronyltransferase, ec:2.4.1.215 - O-beta-D-glucosyltransferase, ec:2.4.1.203 - O-b…
BnaA07g10530D	Retinol metabolism, Metabolism of xenobiotics by cytochrome P450, Ascorbate and aldarate metabolism, Porphyrin and chlorophyll metabolism, Pentose and glucuronate interconversions, Drug metabolism - other enzymes, Steroid hormone biosynthesis, Zeatin biosynthesis, Drug metabolism - cytochrome P450	map00830, map00980, map00053, map00860, map00040, map00983, map00140, map00908, map00982	1, 1, 1, 1, 1, 1, 1, 2, 1	ec:2.4.1.17 - 1-naphthol glucuronyltransferase, ec:2.4.1.17 - 1-naphthol glucuronyltransferase, ec:2.4.1.17 - 1-naphthol glucuronyltransferase, ec:2.4.1.17 - 1-naphthol glucuronyltransferase, ec:2.4.1.17 - 1-naphthol glucuronyltransferase, ec:2.4.1.17 - 1-naphthol glucuronyltransferase, ec:2.4.1.17 - 1-naphthol glucuronyltransferase, ec:2.4.1.215 - O-beta-D-glucosyltransferase, ec:2.4.1.203 - O-b…
Bo7g058160	Retinol metabolism, Metabolism of xenobiotics by cytochrome P450, Ascorbate and aldarate metabolism, Porphyrin and chlorophyll metabolism, Pentose and glucuronate interconversions, Drug metabolism - other enzymes, Steroid hormone biosynthesis, Zeatin biosynthesis, Drug metabolism - cytochrome P450	map00830, map00980, map00053, map00860, map00040, map00983, map00140, map00908, map00982	1, 1, 1, 1, 1, 1, 1, 2, 1	ec:2.4.1.17 - 1-naphthol glucuronyltransferase, ec:2.4.1.17 - 1-naphthol glucuronyltransferase, ec:2.4.1.17 - 1-naphthol glucuronyltransferase, ec:2.4.1.17 - 1-naphthol glucuronyltransferase, ec:2.4.1.17 - 1-naphthol glucuronyltransferase, ec:2.4.1.17 - 1-naphthol glucuronyltransferase, ec:2.4.1.17 - 1-naphthol glucuronyltransferase, ec:2.4.1.215 - O-beta-D-glucosyltransferase, ec:2.4.1.203 - O-b…
BnaA07g10510D	Retinol metabolism, Metabolism of xenobiotics by cytochrome P450, Ascorbate and aldarate metabolism, Porphyrin and chlorophyll metabolism, Pentose and glucuronate interconversions, Drug metabolism - other enzymes, Steroid hormone biosynthesis, Zeatin biosynthesis, Drug metabolism - cytochrome P450	map00830, map00980, map00053, map00860, map00040, map00983, map00140, map00908, map00982	1, 1, 1, 1, 1, 1, 1, 2, 1	ec:2.4.1.17 - 1-naphthol glucuronyltransferase, ec:2.4.1.17 - 1-naphthol glucuronyltransferase, ec:2.4.1.17 - 1-naphthol glucuronyltransferase, ec:2.4.1.17 - 1-naphthol glucuronyltransferase, ec:2.4.1.17 - 1-naphthol glucuronyltransferase, ec:2.4.1.17 - 1-naphthol glucuronyltransferase, ec:2.4.1.17 - 1-naphthol glucuronyltransferase, ec:2.4.1.215 - O-beta-D-glucosyltransferase, ec:2.4.1.203 - O-b…

[truncated: 7 more sheets: H, I, J, K, L, M, N]
