# Supplementary material for: Comparative genomic and transcriptomic analyses of Family-1 UDP glycosyltransferase in three Brassica species and Arabidopsis indicates stress-responsive regulation
Source: Sci Rep. 2018 Jan 30;8:1875. doi: 10.1038/s41598-018-19535-3 (PMC5789830; doi:10.1038/s41598-018-19535-3)
Supplement: Supplementary file 4 — Supplementary Table S3 [file 41598_2018_19535_MOESM4_ESM.xlsx]

## Sheet: B. ole Tandem Cluster
Putative Name	Gene Name	Cluster Number
UGT71E	Bo00945s060
UGT82N	Bo01093s020
UGT91A	Bo01127s010
UGT74L	Bo01176s010
UGT72E	Bo01228s010
UGT82N	Bo01291s010
UGT72E	Bo1g005410
UGT73D	Bo1g007610	Cluster_146
UGT73D	Bo1g007620	Cluster_146
UGT73D	Bo1g007630	Cluster_146
UGT75L	Bo1g056640
UGT84L	Bo1g056750	Cluster_42
UGT84L	Bo1g056760
UGT84L	Bo1g056770	Cluster_42
UGT84L	Bo1g056800	Cluster_42
UGT84L	Bo1g057030
UGT71E	Bo1g062660
UGT72E	Bo1g070870	Cluster_1485
UGT76H	Bo1g070880	Cluster_1485
UGT76H	Bo1g094250
UGT75L	Bo1g104930
UGT73D	Bo1g105610
UGT71E	Bo1g105660
UGT71E	Bo1g105850
UGT84L	Bo2g026640
UGT76H	Bo2g042220
UGT79A	Bo2g042240
UGT79A	Bo2g093320
UGT85G	Bo2g098920
UGT72E	Bo2g098930
UGT72E	Bo3g002360
UGT89B	Bo3g003530
UGT76H	Bo3g003590
UGT76H	Bo3g009950
UGT90C	Bo3g018000
UGT76H	Bo3g022310
UGT79A	Bo3g022320
UGT79A	Bo3g022360
UGT79A	Bo3g022430
UGT79A	Bo3g024360
UGT87J	Bo3g026420
UGT74L	Bo3g030280	Cluster_482
UGT73D	Bo3g030290
UGT73D	Bo3g030310
UGT73D	Bo3g036870	Cluster_272
UGT74L	Bo3g036890	Cluster_272
UGT74L	Bo3g036930	Cluster_272
UGT74L	Bo3g039900
UGT71E	Bo3g041900
UGT76H	Bo3g054450
UGT72E	Bo3g078820
UGT71E	Bo3g078830
UGT71E	Bo3g078870
UGT71E	Bo3g088690
UGT73D	Bo3g091760
UGT90C	Bo3g132780
UGT76H	Bo3g132800
UGT76H	Bo3g132850
UGT76H	Bo3g169050	Cluster_166
UGT73D	Bo3g169080	Cluster_166
UGT73D	Bo3g169090	Cluster_166
UGT73D	Bo3g178230	Cluster_1498
UGT91A	Bo3g179780	Cluster_1498
UGT89B	Bo4g021060	Cluster_453
UGT74L	Bo4g021070	Cluster_453
UGT74L	Bo4g030990	Cluster_1455
UGT86K	Bo4g031000	Cluster_1455
UGT86K	Bo4g031140
UGT73D	Bo4g031150
UGT73D	Bo4g031160
UGT73D	Bo4g031180
UGT73D	Bo4g031200
UGT73D	Bo4g049480
UGT74L	Bo4g059680
UGT87J	Bo4g061160
UGT71E	Bo4g061180	Cluster_1387
UGT71E	Bo4g061190	Cluster_1387
UGT71E	Bo4g122730
UGT91A	Bo4g151390
UGT84L	Bo4g156160
UGT79A	Bo4g164990
UGT86K	Bo4g165330
UGT71E	Bo4g176500
UGT74L	Bo4g177500
UGT74L	Bo4g177540	Cluster_1296
UGT74L	Bo4g182320
UGT89B	Bo4g186390	Cluster_491
UGT73D	Bo4g186400	Cluster_491
UGT73D	Bo5g002510
UGT72E	Bo5g005740	Cluster_354
UGT75L	Bo5g006900
UGT74L	Bo5g008070
UGT92M	Bo5g008080
UGT71E	Bo5g035290
UGT85G	Bo5g036310
UGT85G	Bo5g036350
UGT85G	Bo5g037520
UGT85G	Bo5g041080
UGT74L	Bo5g098690
UGT71E	Bo5g098710	Cluster_334
UGT71E	Bo5g098740	Cluster_334
UGT71E	Bo5g098760
UGT71E	Bo5g098770
UGT71E	Bo5g100950
UGT84L	Bo5g124870
UGT88E	Bo5g136640
UGT76H	Bo5g156510
UGT83I	Bo6g025900	Cluster_1103
UGT89B	Bo6g025910	Cluster_1103
UGT89B	Bo6g069770
UGT76H	Bo6g087430
UGT89B	Bo7g009900
UGT73D	Bo7g021600
UGT73D	Bo7g058150
UGT85G	Bo7g058160	Cluster_272
UGT85G	Bo7g099430
UGT72E	Bo7g099440
UGT72E	Bo7g103790
UGT84L	Bo7g103830
UGT75L	Bo8g029010
UGT91A	Bo8g036810
UGT84L	Bo8g040680
UGT75L	Bo8g040710	Cluster_539
UGT75L	Bo8g040740	Cluster_539
UGT75L	Bo8g040770
UGT75L	Bo8g059400
UGT90C	Bo8g070890
UGT73D	Bo8g071410
UGT85G	Bo8g082490
UGT91A	Bo8g082510
UGT73D	Bo8g090140
UGT76H	Bo8g099320
UGT71E	Bo8g100530
UGT84L	Bo8g100540
UGT84L	Bo8g102550
UGT76H	Bo8g114230
UGT71E	Bo8g114830
UGT89B	Bo9g003740
UGT72E	Bo9g018780
UGT91A	Bo9g021740
UGT72E	Bo9g090770
UGT91A	Bo9g113880
UGT79A	Bo9g139510
UGT76H	Bo9g165610
UGT90C	Bo9g169250
UGT92M	Bo9g176750
UGT76H	Bo9g176760
UGT76H	Bo9g176770
UGT76H	Bo9g176780
UGT76H	Bo9g176790
UGT76H	Bo9g176800
UGT76H	Bo9g176810
UGT76H	Bo9g176820
UGT76H	Bo7g058110
	Bo4g177530
	Bo5g005730
	Bo7g058130
	Bo1g056740
	Bo3g094280
	Bo1g105600
	Bo4g176490
	Bo6g069750
	Bo9g027900
	Bo4g156120

## Sheet: B.rapa Tandem Cluster 
Gene Name	Putative name	Cluster
Bra000329	UGT74L	Cluster_672
Bra000330	UGT74L	Cluster_672
Bra000471	UGT71E
Bra000542	UGT76H
Bra000942	UGT72E
Bra001845	UGT71E	Cluster_245
Bra001846	UGT71E	Cluster_245
Bra001847	UGT71E	Cluster_245
Bra002556	UGT76H
Bra003220	UGT76H
Bra003824	UGT89B
Bra004787	UGT74L	Cluster_1318
Bra004788	UGT74L	Cluster_1318
Bra005227	UGT86K
Bra005229	UGT86K
Bra005241	UGT73D	Cluster_17
Bra005242	UGT73D	Cluster_17
Bra005243	UGT73D	Cluster_17
Bra005245	UGT73D	Cluster_17
Bra005246	UGT73D	Cluster_17
Bra005641	UGT74L
Bra005869	UGT76H
Bra006271	UGT90C
Bra006707	UGT76H
Bra006971	UGT91A	Cluster_171
Bra006972	UGT91A	Cluster_171
Bra006973	UGT73D	Cluster_171
Bra007184	UGT76H
Bra007812	UGT71E
Bra008354	UGT85G
Bra008535	UGT72E
Bra008540	UGT72E
Bra008734	UGT90C
Bra008873	UGT92M
Bra009142	UGT76H	Cluster_13
Bra009143	UGT76H	Cluster_13
Bra009144	UGT76H	Cluster_13
Bra009145	UGT76H	Cluster_13
Bra009146	UGT76H	Cluster_13
Bra009147	UGT76H	Cluster_13
Bra010190	UGT91A
Bra011490	UGT73D
Bra011492	UGT73D	Cluster_1795
Bra011493	UGT73D	Cluster_1795
Bra011495	UGT73D	Cluster_422
Bra011496	UGT73D	Cluster_422
Bra011705	UGT72E
Bra012092	UGT72E
Bra012322	UGT85G	Cluster_339
Bra012323	UGT85G	Cluster_339
Bra012324	UGT85G	Cluster_339
Bra012795	UGT71E
Bra012892	UGT72E	Cluster_712
Bra012893	UGT72E	Cluster_712
Bra013043	UGT90C
Bra013105	UGT73D
Bra014225	UGT91A
Bra014275	UGT89B
Bra015219	UGT73D
Bra015435	UGT75L
Bra015448	UGT74L
Bra015567	UGT92M	Cluster_1888
Bra015568	UGT71E	Cluster_1888
Bra016382	UGT85G
Bra016424	UGT73D
Bra017224	UGT73D	Cluster_607
Bra017463	UGT73D
Bra017882	UGT75L
Bra018201	UGT76H
Bra018202	UGT76H	Cluster_76
Bra018203	UGT76H	Cluster_76
Bra018333	UGT87J	Cluster_1841
Bra018334	UGT87J	Cluster_1841
Bra018363	UGT71E	Cluster_1490
Bra018364	UGT71E	Cluster_1490
Bra018440	UGT90C
Bra018901	UGT89B
Bra020310	UGT76H
Bra021740	UGT74L
Bra021743	UGT74L
Bra021887	UGT89B
Bra022165	UGT88 E
Bra022688	UGT79A	Cluster_1439
Bra022689	UGT79A	Cluster_1439
Bra022781	UGT87J
Bra022864	UGT74L
Bra023079	UGT73D	Cluster_303
Bra023080	UGT73D	Cluster_303
Bra023081	UGT73D	Cluster_303
Bra023594	UGT78F
Bra023841	UGT82N
Bra023861	UGT71E
Bra023863	UGT71E
Bra023872	UGT84L
Bra024461	UGT73D	Cluster_904
Bra024634	UGT74L
Bra028098	UGT73D
Bra029045	UGT79A	Cluster_375
Bra029046	UGT79A	Cluster_375
Bra029049	UGT79A
Bra030620	UGT74L
Bra031290	UGT84L
Bra031303	UGT71E	Cluster_1176
Bra031304	UGT71E	Cluster_1176
Bra031306	UGT71E	Cluster_1491
Bra031307	UGT71E	Cluster_1491
Bra031310	UGT71E
Bra031343	UGT82N
Bra031386	UGT85G	Cluster_317
Bra031387	UGT85G	Cluster_317
Bra031388	UGT85G	Cluster_317
Bra031483	UGT75L
Bra031559	UGT71E
Bra031561	UGT71E
Bra032179	UGT84L
Bra033266	UGT72E
Bra033494	UGT75L
Bra033808	UGT76H	Cluster_1909
Bra033891	UGT85G
Bra034386	UGT86K
Bra034608	UGT73D	Cluster_283
Bra034609	UGT73D	Cluster_283
Bra034610	UGT73D	Cluster_283
Bra034848	UGT76H
Bra035271	UGT91A
Bra037155	UGT72E
Bra037386	UGT72E
Bra037821	UGT91A
Bra038079	UGT75L	Cluster_1610
Bra038080	UGT75L	Cluster_1610
Bra038445	UGT75L
Bra038862	UGT72E
Bra039152	UGT83I
Bra039191	UGT84L	Cluster_595
Bra039192	UGT84L	Cluster_595
Bra039544	UGT84L	Cluster_1509
Bra039545	UGT84L	Cluster_1509
Bra039547	UGT84L
Bra039557	UGT71E
Bra040690	UGT91A

## Sheet: Gene Synteny 
Arabidopsis	B. rapa			B. olracea			B. napus A			B. napus C
	LF	MF1	MF2	LF	MF1	MF2	LF	MF1	MF2	LF	MF1	MF2
AT2G29710	Bra018363		Bra000471	Bol017633		Bol029648
AT3G21750	Bra031307		Bra001845	Bol38331		Bol026589
		Bra007812			Bol045755
AT4G15260	Bra039577	Bra012795		Bol003871	Bol005046
AT1G07240	Bra015568		Bra0311559	Bol041114		Bol004122
AT2G29710	Bra018363		Bra000471	Bol017633		Bol029648
AT3G21780	Bra031310	Bra023861		Bol038328	Bol023227
AT3G21560	Bra031290	Bra023872	Bra038351		Bol023208		GSBRNA2T00066320001	GSBRNA2T00063792001
AT3G21560	Bra031290	Bra023872	Bra038351		Bol023208		GSBRNA2T00066320001	GSBRNA2T00063792001
AT3G21560	Bra031290	Bra023872	Bra038351		Bol023208		GSBRNA2T00066320001	GSBRNA2T00063792001
AT3G21560	Bra031290	Bra023872	Bra038351		Bol023208		GSBRNA2T00066320001	GSBRNA2T00063792001
AT3G21780	Bra031310	Bra023861		Bol038328	Bol023227
AT1G07240	Bra015568		Bra0311559	Bol041114		Bol004122
			Bra031561
AT4G15260	Bra039577	Bra012795		Bol003871	Bol005046
		Bra008535		Bol04065
AT4G01070	Bra037385	Bra000942	Bra008540	Bol011466	Bol010781		GSBRNA2T00091201001		GSBRNA2T00104242001		GSBRNA2T00153496001
AT4G36770	Bra011705			Bol028971			GSBRNA2T00121506001
AT5G66690	Bra012092		Bra037155	Bol027185		Bol19263				GSBRNA2T00131055001		GSBRNA2T00134947001
AT3G50740	Bra038862	Bra012893		Bol030837		Bol016957			GSBRNA2T00113451001			GSBRNA2T00021445001
	Bra028098			Bol041524
AT1G01420	Bra033266			Bol040697		GSBRNA2T00150531001	GSBRNA2T00150531001			GSBRNA2T00085362001
AT5G66690	Bra012092		Bra037155	Bol027185		Bol19263				GSBRNA2T00131055001		GSBRNA2T00134947001
AT4G01070	Bra037386	Bra000942	Bra008540	Bol011466	Bol010781		GSBRNA2T00091201001		GSBRNA2T00104242001		GSBRNA2T00153496001
AT3G50740	Bra038862	Bra012893		Bol030837		Bol016957			GSBRNA2T00113451001			GSBRNA2T00021445001
AT2G36750	Bra005241	Bra017225	Bra023079	Bol000625	Bol37702	Bol039729
AT3G53150	Bra006971	Bra040690		Bol025091	Bol004411
AT4G34131	Bra011490		Bra034610			Bol014269
Bra011495				Bol013632
AT2G15480	Bra015219		Bra013104	Bol031911		Bol042616
AT1G22340	Bra031388	Bra016424	Bra012324			Bol041986
AT2G36750	Bra005241	Bra017225	Bra023079	Bol000625	Bol037704	Bol039729
			Bra017463
AT2G36750	Bra005241	Bra017225	Bra023079	Bol000625	Bol037704	Bol039729
AT4G34131	Bra011490		Bra034610			Bol014269
AT3G53150	Bra006971	Bra040690		Bol025091	Bol004411
AT2G43820	Bra004787		Bra000329	Bol030029		Bol029482
AT2G43820	Bra004787		Bra000329	Bol030029		Bol029482
AT2G31790	Bra005641	Bra21743		Bol14127	Bol6450		GSBRNA2T00074108001	GSBRNA2T00006382001		GSBRNA2T00056895001	GSBRNA2T00085666001
	Bra015448			Bol041012
AT2G31750		Bra021740	Bra022864		Bol006454	Bol008224			GSBRNA2T00142051001			GSBRNA2T00132169001
AT2G31790	Bra005641	Bra021743		Bol014127	Bol006450		GSBRNA2T00074108001	GSBRNA2T00006382001		GSBRNA2T00056895001	GSBRNA2T00085666001
AT2G31750		Bra021740	Bra022864		Bol006454	Bol008224			GSBRNA2T00142051001			GSBRNA2T00132169001
AT1G24100	Bra024634			Bol005786			GSBRNA2T00090709001
AT1G05670	Bra015447	Bra030620		Bol041010
AT1G05570	Bra015435			Bol040996			GSBRNA2T00087082001			GSBRNA2T00031926001
		Bra017882
		Bra031483			Bol007391
AT4G15550	Bra033494	Bra012780	Bra038080	Bol020308	Bol005058	Bol028297	GSBRNA2T00021271001	GSBRNA2T00151219001	GSBRNA2T00021049001		GSBRNA2T00031453001	GSBRNA2T00001243001
AT4G15550	Bra033494	Bra012780	Bra038080	Bol020308	Bol005058	Bol028297	GSBRNA2T00021271001	GSBRNA2T00151219001	GSBRNA2T00021049001		GSBRNA2T00031453001	GSBRNA2T00001243001
AT4G14090			Bra038445			Bol027055			GSBRNA2T00036958001			GSBRNA2T00061566001
AT3G55700	Bra007184		Bra003220	Bol045428		Bol034184
AT5G05860	Bra009142	Bra005869		Bol043998	Bol015430
AT3G55700	Bra007184		Bra003220	Bol045428		Bol034184
AT5G05860	Bra009142	Bra005869		Bol043998	Bol015430
AT3G11340	Bra034848			Bol005902			GSBRNA2T00000313001
AT2G26480			Bra000542			Bol032877
AT5G59580	Bra006707	Bra002556	Bra020310	Bol017291	Bol025923	Bol015471
AT5G59580	Bra002556	Bra006707	Bra020310	Bol017291	Bol025930	Bol015471
AT3G46670	Bra018200	Bra033808		Bol041409	Bol018766
AT5G59580	Bra002556	Bra006707	Bra020310	Bol017291	Bol025923	Bol015471
AT5G17030			Bra023594			Bol021317
AT3G46670	Bra018200	Bra033808		Bol041409	Bol018766
AT5G53990		Bra029045	Bra022689
AT5G53990		Bra029045	Bra022689
AT3G22250	Bra031340	Bra023841			Bol023251			GSBRNA2T00068027001
	Bra031343			Bol012032
AT3G02100	Bra039152			Bol002183			GSBRNA2T00064172001			GSBRNA2T00076292001
AT3G21560	Bra031290	Bra023872	Bra038351		Bol023208		GSBRNA2T00066320001	GSBRNA2T00063792001			GSBRNA2T00006630001
AT3G21560	Bra031290	Bra023872	Bra038351		Bol023208		GSBRNA2T00066320001	GSBRNA2T00063792001
AT2G23250	Bra039192	Bra032179		Bol045807	Bol031704
AT2G23250	Bra039192	Bra032179		Bol045807	Bol031704
AT4G15480	Bra039544	Bra012784		Bol000781	Bol005055
AT1G78270		Bra008354			Bol018968			GSBRNA2T00036527001			GSBRNA2T00084361001
AT1G22340	Bra031388	Bra016424	Bra012324			Bol41986
	Bra016382			Bol012623
AT1G22340	Bra031388	Bra016424	Bra012324			Bol41986
	Bra033891			Bol023577
AT2G36970	Bra005227			Bol001680			GSBRNA2T00117019001			GSBRNA2T00053951001
AT2G28080		Bra034386			Bol026392			GSBRNA2T00045226001			GSBRNA2T00127764001
AT2G30140	Bra018333		Bra022781	Bol002634		Bol001825
AT2G30140	Bra018333		Bra022781	Bol002634		Bol001825
AT3G16250	Bra022165			Bol036924			GSBRNA2T00153762001			GSBRNA2T00076072001
AT1G73885			Bra003824		Bol039982	Bol039982			GSBRNA2T00099469001			GSBRNA2T00049045001
AT1G51210	Bra018902	Bra014275		Bol019533	Bol000977		GSBRNA2T00021181001			GSBRNA2T00029189001	GSBRNA2T00116404001
AT1G51210	Bra018901	Bra014275		Bol019533	Bol000977		GSBRNA2T00021181001			GSBRNA2T00029189001	GSBRNA2T00116404001
		Bra021887			Bol037888
AT5G14860	Bra008734	Bra006271		Bol030410	Bol34306		GSBRNA2T00135562001	GSBRNA2T00130010001		GSBRNA2T00031645001	GSBRNA2T00140420001
AT5G14860	Bra008734	Bra006271		Bol030410	Bol034306		GSBRNA2T00135562001	GSBRNA2T00130010001		GSBRNA2T00031645001	GSBRNA2T00140420001
AT2G16890	Bra002002		Bra013043			Bol042690	GSBRNA2T00047617001		GSBRNA2T00113647001			GSBRNA2T00150196001
AT1G10400		Bra018440			Bol022050		GSBRNA2T00015092001			GSBRNA2T00012812001
AT1G50580	Bra018793	Bra014225									GSBRNA2T00116318001	GSBRNA2T00116404001
	Bra035271			Bol006817
AT5G65550			Bra037821			Bol019038
AT5G12890	Bra008873			Bol043480
82	48	55	41	69	45	38	26	15	11	14	7	7
