# Supplementary material for: Comparative genomic and transcriptomic analyses of Family-1 UDP glycosyltransferase in three Brassica species and Arabidopsis indicates stress-responsive regulation
Source: Sci Rep. 2018 Jan 30;8:1875. doi: 10.1038/s41598-018-19535-3 (PMC5789830; doi:10.1038/s41598-018-19535-3)
Supplement: Supplementary file 5 — Supplementary Table S4 [file 41598_2018_19535_MOESM5_ESM.xlsx]

## Sheet: B rapa
Putative Name	Gene Name	No of Exons													No of Introns	Phase	1st Intron Lenghth	2nd Intron Lenghth	3rd Intron length	4th Intron length	5th Intron length	6th Intron length
UGT71E	Bra000471
UGT71E	Bra001845
UGT71E	Bra001846
UGT71E	Bra001847
UGT71E	Bra007812
UGT71E	Bra012795
UGT71E	Bra015568
UGT71E	Bra018363
UGT71E	Bra018364
UGT71E	Bra023861
UGT71E	Bra023863	2	1 to 1413	1643 to 1837											1	0	1414 to 1642
UGT71E	Bra031303
UGT71E	Bra031304
UGT71E	Bra031306	2	1 to 546	611 to 787											1	0	547 to 610
UGT71E	Bra031307
UGT71E	Bra031310
UGT71E	Bra031559
UGT71E	Bra031561	6	1 to 84	365 to 435	808 to 1131	1213 to 1332	1411 to 1575	4309 to 4873							5	0,2	85 to 364	436 to 807	1132 to 1212	1333 to 1410	1576 to 4308
UGT71E	Bra039557
UGT72E	Bra000942
UGT72E	Bra008535
UGT72E	Bra008540
UGT72E	Bra011705
UGT72E	Bra012092
UGT72E	Bra012892
UGT72E	Bra012893
UGT72E	Bra033266	2	1 to 1391	1707 to 2016											1	2	1392 to 1706
UGT72E	Bra037155	2	1 to 383	480 to 1437											1	2	384 to 479
UGT72E	Bra037386
UGT72E	Bra038862
UGT73D	Bra005241	2	1 to 87	195 to 1493											1	0	88 to 194
UGT73D	Bra005242
UGT73D	Bra005243
UGT73D	Bra005245
UGT73D	Bra005246
UGT73D	Bra006973
UGT73D	Bra011490	2	1 to 994	1285 to 1739											1	1	995 to 1284
UGT73D	Bra011492
UGT73D	Bra011493	2	1 to 1003	1138 to 1622											1	1	1004 to 1137
UGT73D	Bra011495
UGT73D	Bra011496	2	1 to 1003	1138 to 1622											1	1	1004 to 1137
UGT73D	Bra013105	2	1 to 991	1203 to 1666											1	1	992 to 1202
UGT73D	Bra015219	2	1 to 991	1150 to 1613											1	1	992 to 1149
UGT73D	Bra016424	3	1 to 15	776 to 1787	2028 to 2494										2	0,1	16 to 775	1788 to 2027
UGT73D	Bra017224
UGT73D	Bra017463
UGT73D	Bra023079
UGT73D	Bra023080	2	1 to 753	852 to 1430											1	0	754 to 851
UGT73D	Bra023081
UGT73D	Bra024461
UGT73D	Bra028098
UGT73D	Bra034608	2	1 to 994	1078 to 1535											1	1	995 to 1077
UGT73D	Bra034609
UGT73D	Bra034610	2	1 to 988	1230 to 1714											1	1	989 to 1229
UGT74L	Bra000329	2	1 to 618	719 to 1444											1	0	619 to 718
UGT74L	Bra000330	2	1-624	722-1447											1	0	625-721
UGT74L	Bra004787	2	1 to 630	1031 to 1756											1	0	631 to 1030
UGT74L	Bra004788	2	1 to 561	698 to 1423											1	0	562 to 697
UGT74L	Bra005641	3	1 to 221	785 to 1145	1719 to 2444										2	0	222 to 784	1146 to 1718
UGT74L	Bra015448	2	1 to 645	864 to 1580											1	0	646 to 863
UGT74L	Bra021740	2	1 to 645	3406 to 4131											1	0	646 to 3405
UGT74L	Bra021743	3	1 to 284	528 to 888	1447 to 2172										2	2,0	285 to 527	889 to 1446
UGT74L	Bra022864	2	1 to 645	1309 to 2031											1	0	646 to 1308
UGT74L	Bra024634	2	1 to 672	835 to 1566											1	0	673 to 834
UGT74L	Bra030620	2	1 to 645	975 to 1691											1	0	646 to 974
UGT75L	Bra015435
UGT75L	Bra017882	2	1 to 911	5795 to 6269											1	2	912 to 5794
UGT75L	Bra031483
UGT75L	Bra033494
UGT75L	Bra038079
UGT75L	Bra038080
UGT75L	Bra038445
UGT76H	Bra000542	2	1-457	535-1424											1	1	458-534
UGT76H	Bra002556	2	1-487	766-1649											1	1	488-765
UGT76H	Bra003220	4	1-466	1119-1969	4121 to 4444	4578 to 4958									3	1,0	467 to 1118	1970 to 4120	4445 to 4577
UGT76H	Bra005869	2	1 to 511	1218 to 1996											1	1	512 to 1217
UGT76H	Bra006707	3	1 to 487	568 to 868	947 to 1457										2	1,2	488 to 567	869 to 946
UGT76H	Bra007184	2	1 to 463	1070 to 1956											1	1	464 to 1069
UGT76H	Bra009142	2	1 to 481	882 to 1759											1	1	482 to 881
UGT76H	Bra009143	2	1 to 481	1771 to 2648											1	1	482 to 1770
UGT76H	Bra009144	2	1 to 478	1350 to 2224											1	1	479 to 1349
UGT76H	Bra009145	2	1 to 484	925 to 1802											1	1	485 to 924
UGT76H	Bra009146	2	1 to 478	719 to 1599											1	1	479 to 718
UGT76H	Bra009147	2	1 to 472	990 to 1867											1	1	473 to 989
UGT76H	Bra018201	2	1 to 499	4333 to 5228											1	1	500 to 4332
UGT76H	Bra018202	2	1 to 478	573 to 1417											1	1	479 to 572
UGT76H	Bra018203	2	1 to 454	530 to 1407											1	1	455 to 529
UGT76H	Bra020310	2	1 to 487	967 to 1856											1	1	488 to 966
UGT76H	Bra033808	2	1 to 481	562 to 1454											1	1	482 to 561
UGT76H	Bra034848	12	1 to 469	952 to 1776	3315 to 3443	3586 to 3689	3792 to 4052	4146 to 4250	4401 to 4466	4609 to 4830	5015 to 5509	5686 to 6291	6376 to 6537	6637 to 6744	11	1,0	470 to 951	1777 to 3314	3444 to 3585	3690 to 3791	4053 to 4145	4251 to 4400	4467 to 4608	4831 to 5014	5510 to 5685	6292 to 6375	6538 to 6636
UGT78F	Bra023594	2	1 to 490	666 to 1555											1	1	491 to 665
UGT79A	Bra022688
UGT79A	Bra022689	2	1 to 94	214 to 701											1	1	95 to 213
UGT79A	Bra029045	2	1 to 520	587 to 1344											1	1	521 to 586
UGT79A	Bra029046
UGT79A	Bra029049
UGT82N	Bra023841	3	1 to 466	2086 to 2702	3042 to 3305										2	1,0	467 to 2085	2703 to 3041
UGT82N	Bra031343	3	1 to 34	312 to 928	1048 to 1323										2	1,0	35 to 311	929 to 1047
UGT83I	Bra039152	3	1 to 436	504 to 930	1015 to 1468										2	1,2	437 to 503	931 to 1014
UGT84L	Bra023872
UGT84L	Bra031290
UGT84L	Bra032179	2	1 to 259	358 to 1382											1	1	260 to 357
UGT84L	Bra039191
UGT84L	Bra039192
UGT84L	Bra039544
UGT84L	Bra039545
UGT84L	Bra039547
UGT85G	Bra008354	2	1 to 517	1414 to 2321											1	1	518 to 1413
UGT85G	Bra012322	2	1 to 517	1612 to 2570											1	1	518 to 1611
UGT85G	Bra012323	2	1 to 517	604 to 1553											1	1	518 to 603
UGT85G	Bra012324	2	1 to 517	3218 to 4173											1	1	518 to 3217
UGT85G	Bra016382	2	1 to 517	703 to 1628											1	1	518 to 702
UGT85G	Bra031386	2	1 to 517	926 to 1818											1	1	518 to 925
UGT85G	Bra031387	2	1 to 517	1656 to 2590											1	1	518 to 1655
UGT85G	Bra031388	2	1 to 517	630 to 1588											1	1	518 to 629
UGT85G	Bra033891	2	1 to 219	342 to 971											1	0	220 to 341
UGT86K	Bra005227	2	1 to 529	750 to 1675											1	1	530 to 749
UGT86K	Bra005229	2	1 to 529	789 to 1699											1	1	530 to 788
UGT86K	Bra034386	2	1 to 520	1335 to 2257											1	1	521 to 1334
UGT87J	Bra018333	2	1 to 496	645 to 1522											1	1	497 to 644
UGT87J	Bra018334	2	1 to 448	788 to 1428											1	1	449 to 787
UGT87J	Bra022781	3	1 to 448	573 to 1378											2	1,0	2254 to 2556
UGT88 E	Bra022165
UGT89B	Bra003824
UGT89B	Bra014275
UGT89B	Bra018901
UGT89B	Bra021887
UGT90C	Bra006271	3	1 to 489	1018 to 1356	1462 to 1638										2	0	490 to 1017	869 to 946
UGT90C	Bra008734	3	1 to 957	1205 to 1531	1640 to 1828										2	0	958 to 1204	1532 to 1639
UGT90C	Bra013043	2	1 to 873	1508 to 1873											1	0	874 to 1507
UGT90C	Bra018440	2	1 to 764	1158 to 1800											1	2	765 to 1157
UGT91A	Bra006971
UGT91A	Bra006972
UGT91A	Bra010190
UGT91A	Bra014225
UGT91A	Bra035271
UGT91A	Bra037821
UGT91A	Bra040690
UGT92M	Bra008873
UGT92M	Bra015567
		70/140	0.45

## Sheet: B. ole
Putative Name	Gene Name	No of Exons	Exon 1	Exon 2	Exon 3	Exon4	Exon 5	Exon 6	No of Introns	Phase	1st Intron Lenghth	2nd Intron Lenghth	3rd Intron length	4th Intron length	5th Intron length	6th Intron length
UGT71E	Bo00945s060
UGT71E	Bo1g057030
UGT71E	Bo1g105610
UGT71E	Bo1g105660
UGT71E	Bo3g039900	2	1 to 434	1177 to 2614					1	2	435 to 1176
UGT71E	Bo3g078820
UGT71E	Bo3g078830
UGT71E	Bo3g078870
UGT71E	Bo4g061160
UGT71E	Bo4g061180
UGT71E	Bo4g061190
UGT71E	Bo4g165330
UGT71E	Bo5g008080
UGT71E	Bo5g098690
UGT71E	Bo5g098710
UGT71E	Bo5g098740
UGT71E	Bo5g098760	2	1 to 1137	1215 to 1352					1	0	1138 to 1214
UGT71E	Bo5g098770
UGT71E	Bo8g099320
UGT71E	Bo8g114230
UGT72E	Bo01228s010
UGT72E	Bo1g005410
UGT72E	Bo1g062660
UGT72E	Bo2g098920
UGT72E	Bo2g098930
UGT72E	Bo3g054450
UGT72E	Bo5g002510
UGT72E	Bo7g099430
UGT72E	Bo7g099440
UGT72E	Bo9g003740	2	1 to 1421	2942 to 2954					1	2	1422 to 2941
UGT72E	Bo9g021740
UGT73D	Bo1g007610	2	1 to 1003	1153 to 1637					1	0	1004 to 1152
UGT73D	Bo1g007620
UGT73D	Bo1g007630	1	1 to 994	1276 to 1727					1	0	995 to 1275
UGT73D	Bo1g104930	2	1 to 365	410 to 779					1	2	366 to 409
UGT73D	Bo3g030280
UGT73D	Bo3g030290	2	1 to 659	691 to 1489					1	2	660 to 690
UGT73D	Bo3g030310
UGT73D	Bo3g088690	2	1 to 991	1151 to 1614					1	1	992 to 1150
UGT73D	Bo3g169050	2	1 to 988	1156 to 1640					1	1	989 to 1155
UGT73D	Bo3g169080
UGT73D	Bo3g169090	2	1 to 994	1078 to 1535					1	1	995 to 1077
UGT73D	Bo4g031140
UGT73D	Bo4g031150
UGT73D	Bo4g031160
UGT73D	Bo4g031180
UGT73D	Bo4g031200
UGT73D	Bo4g186390	2	1 to 588	639 to 1487					1	0	589 to 638
UGT73D	Bo4g186400
UGT73D	Bo7g009900
UGT73D	Bo7g021600	2	1 to 991	1150 to 1613					1	1	992 to 1149
UGT73D	Bo8g070890	2	1 to 995	1140 to 1605					1	2	996 to 1140
UGT73D	Bo8g082510
UGT74L	Bo01176s010	2	1 to 645	1081 to 1797					1	0	646 to 1080
UGT74L	Bo3g026420	2	1 to 645	2134 to 2856					1	0	646 to 2133
UGT74L	Bo3g036870	2	1 to 609	710 to 1423					1	0	610 to 709
UGT74L	Bo3g036890	2	1 to 624	707 to 1447					1	0	625 to 706
UGT74L	Bo3g036930	2	1 to 621	721 to 1446					1	0	622 to 720
UGT74L	Bo4g021060	2	1 to 636	894 to 1613					1	0	637 to 893
UGT74L	Bo4g021070	2	1 to 624	768 to 1493					1	0	637 to 893
UGT74L	Bo4g049480	3	1 to 284	927 to 1287	2354 to 3079				2	0	285 to 926	1288 to 2353
UGT74L	Bo4g176500	2	1 to 710	752 to 809					1	2	711 to 751
UGT74L	Bo4g177500	2	1 to 51	512 to 1237					1	0	52 to 511
UGT74L	Bo4g177540	2	1 to 132	952 to 1677					1	0	133 to 951
UGT74L	Bo5g006900	2	1 to 645	825 to 1541					1	0	646 to 824
UGT74L	Bo5g041080	2	1 to 669	843 to 1574					1	0	670 to 842
UGT75L	Bo1g056640
UGT75L	Bo1g094250
UGT75L	Bo5g005740
UGT75L	Bo7g103830	3	1 to 553	716 to 1433	2122 to 2533				2	1,2	554 to 715	1434 to 2121
UGT75L	Bo8g040680
UGT75L	Bo8g040710
UGT75L	Bo8g040740	2	1 to 172	230 to 1413					1	1	173 to 229
UGT75L	Bo8g040770
UGT76H	Bo1g070870	2	1 to 478	558 to 1450					1	1	479 to 557
UGT76H	Bo1g070880	2	1 to 478	555 to 1429					1	1	479 to 554
UGT76H	Bo2g026640	2	1 to 535	1011 to 1900					1	1	536 to 1010
UGT76H	Bo3g003530	2	1 to 481	1137 to 2029					1	1	958 to 1464
UGT76H	Bo3g003590	2	1 to 118	289 to 639					1	1	119 to 288
UGT76H	Bo3g018000	6	1 to 484	565 to 1219	1261 to 1388	1556 to 1648	2092 to 2332	2520 to 3654	5	1,2	485 to 564	1220 to 1260	1389 to 1555	1649 to 2091	2333 to 2519
UGT76H	Bo3g041900	2	1 to 457	544 to 1433					1	1	458 to 543
UGT76H	Bo3g132780	5	1 to 31	281 to 583	806 to 1017	1122 to 1296	1327 to 1697		4	1,0	32 to 280	584 to 805	1018 to 1121	1297 to 1326
UGT76H	Bo3g132800	2	1 to 478	569 to 1434					1	1	479 to 568
UGT76H	Bo3g132850
UGT76H	Bo5g136640	2	1 to 469	951 to 1828					1	1	470 to 950
UGT76H	Bo6g069770	2	1 to 360	436 to 831					1	0	361 to 435
UGT76H	Bo8g090140	2	1 to 493	6353 to 7236					1	1	494 to 6352
UGT76H	Bo8g102550	2	1 to 481	641 to 1515					1	1	482 to 640
UGT76H	Bo9g139510	2	1 to 487	562 to 1436					1	1	488 to 561
UGT76H	Bo9g176750	2	1 to 490	3928 to 4814					1	1	491 to 3927
UGT76H	Bo9g176760	2	1 to 472	989 to 1866					1	1	473 to 988
UGT76H	Bo9g176770	2	1 to 490	1117 to 1997					1	1	491 to 1116
UGT76H	Bo9g176780	2	1 to 484	485 to 1205					1	1	1206 to 2083
UGT76H	Bo9g176790	2	1 to 478	1470 to 2344					1	1	479 to 1469
UGT76H	Bo9g176800	2	1 to 317	625 to 1714					1	2	318 to 624
UGT76H	Bo9g176810	2	1 to 481	1157 to 2043					1	1	482 to 1156
UGT76H	Bo9g176820	2	1 to 544	1517 to 2394					1	1	545 to 1516
UGT79A	Bo2g042220
UGT79A	Bo2g042240
UGT79A	Bo3g022310
UGT79A	Bo3g022320	2	1 to 316	416 to 1344					1	1	317 to 415
UGT79A	Bo3g022360
UGT79A	Bo3g022430
UGT79A	Bo4g156160	2	1 to 554	593 to 1331					1	2	555 to 592
UGT79A	Bo9g113880
UGT82N	Bo01093s020	3	1 to 466	4317 to 4933	5466 to 5729				2	1,0	467 to 4316	4934 to 5465
UGT82N	Bo01291s010	3	1 to 466	2252 to 2868	2987 to 3253				2	1,0	467 to 2251	2869 to 2986
UGT83I	Bo5g156510	3	1 to 496	567 to 993	1082 to 1535				2	1,2	497 to 566	994 to 1081
UGT84L	Bo1g056740
UGT84L	Bo1g056750	2	1 to 1388	2814 to 3561					1	2	1389 to 2813
UGT84L	Bo1g056760
UGT84L	Bo1g056770
UGT84L	Bo1g056800
UGT84L	Bo1g105850
UGT84L	Bo4g151390	5	1 to 1352	1745 to 2072	3894 to 4457	4509 to 4965	5084 to 5391		4	2,0	1353 to 1744	2073 to 3893	4458 to 4508	4966 to 5083
UGT84L	Bo5g100950
UGT84L	Bo7g103790
UGT84L	Bo8g036810	2	1 to 19	69 to 1375					1	1	20 to 68
UGT84L	Bo8g100530
UGT84L	Bo8g100540
UGT85G	Bo2g093320	2	1 to 517	1529 to 2484					1	1	518 to 1528
UGT85G	Bo5g035290	2	1 to 517	1404 to 2116					1	1	518 to 1403
UGT85G	Bo5g036310	3	1 to 517	642 to 1034	1070 to 1599				2	1	518 to 641	1035 to 1069
UGT85G	Bo5g036350	2	1 to 517	1544 to 2475					1	1	518 to 1543
UGT85G	Bo5g037520	4	1 to 414	1661 to 1698	2334 to 2754	2840 to 3307			3	0,2	415 to 1660	1699 to 2333	2755 to 2839
UGT85G	Bo7g058150	2	1 to 55	138 to 1087					1	1	56 to 137
UGT85G	Bo7g058160	2	1 to 517	1275 to 2215					1	1	518 to 1274
UGT85G	Bo8g071410	2	1 to 475	1369 to 2294					1	1	476 to 1368
UGT86K	Bo4g030990	2	1 to 624	768 to 1493					1	0	625 to 767
UGT86K	Bo4g031000	2	1 to 529	774 to 1717					1	0	530 to 773
UGT86K	Bo4g164990	2	1 to 520	1369 to 2291					1	1	521 to 1368
UGT87J	Bo3g024360	2	1 to 496	629 to 1497					1	1	497 to 628
UGT87J	Bo4g059680	2	1 to 492	639 to 1514					1	0	493 to 638
UGT88E	Bo5g124870	2	1 to 564	1361 to 2191					1	0	565 to 1360
UGT89B	Bo3g002360	2	1 to 126	228 to 1379					1	0	127 to 227
UGT89B	Bo3g179780	2	1 to 1068	1287 to 1598					1	0	1069 to 1286
UGT89B	Bo4g182320
UGT89B	Bo6g025900	2	1 to 288	330 to 1385					1	0	289 to 329
UGT89B	Bo6g025910
UGT89B	Bo6g087430
UGT89B	Bo8g114830	2	1 to 603	641 to 1264					1	0	604 to 640
UGT90C	Bo3g009950	3	1 to 957	1465 to 1803	1902 to 2090				2	0	958 to 1464	1804 to 1901
UGT90C	Bo3g091760	3	1 to 915	2877 to 3212	3381 to 3554				2	0	916 to 2876	3213 to 3380
UGT90C	Bo8g059400	2	1 to 764	1151 to 1793					1	2	765 to 1150
UGT90C	Bo9g165610	3	1 to 957	1206 to 1541	1654 to 1842				2	0	958 to 1205	1542 to 1653
UGT91A	Bo01127s010
UGT91A	Bo3g178230
UGT91A	Bo4g122730
UGT91A	Bo8g029010
UGT91A	Bo8g082490
UGT91A	Bo9g018780
UGT91A	Bo9g090770
UGT92M	Bo5g008070
UGT92M	Bo9g169250
		73/154	0.47

## Sheet: B. napus
Putative Name	Gene Name	Transcript Name	No of Exons	Exon1	Exon 2	Exon 3	Exon4	Exon5		No of Intron	Phase 1	Intron 1	Intron 2	Intron 3	Intron 4
UGT71E	GSBRNA2T00017161001	BnaA01g36530D
UGT71E	GSBRNA2T00138871001	BnaA03g21930D
UGT71E	GSBRNA2T00154777001	BnaA03g36440D
UGT71E	GSBRNA2T00154778001	BnaA03g36450D	3	1 to 62	414 to 1223	1248 to 1434				2	2	63 to 413	1224 to 1247
UGT71E	GSBRNA2T00154779001	BnaA03g36460D
UGT71E	GSBRNA2T00113451001	BnaA03g40900D
UGT71E	GSBRNA2T00066348001	BnaA05g19450D	3	1 to 36	97 to 731	762 to 951				2	0,2	37 to 96	732 to 761
UGT71E	GSBRNA2T00066345001	BnaA05g19470D
UGT71E	GSBRNA2T00066342001	BnaA05g19480D	2	1 to 546	610 to 786					1	0	547 to 609
UGT71E	GSBRNA2T00066339001	BnaA05g19510D	2	1 to 1200	1303 to 1440					1	0	1201 to 1302
UGT71E	GSBRNA2T00020608001	BnaA05g35460D
UGT71E	GSBRNA2T00020609001	BnaA05g35470D
UGT71E	GSBRNA2T00018039001	BnaA09g55800D	2	1 to 1406	1500 to 2234					1	2	1407 to 1499
UGT71E	GSBRNA2T00025504001	BnaAnng15830D
UGT71E	GSBRNA2T00006654001	BnaC01g31820D
UGT71E	GSBRNA2T00020714001	BnaC01g42100D
UGT71E	GSBRNA2T00101651001	BnaC03g26260D	2	1 to 434	1247 to 2672					1	2	435 to 1246
UGT71E	GSBRNA2T00026408001	BnaC03g42350D
UGT71E	GSBRNA2T00026409001	BnaC03g42360D	3	1 to 1276	1363 to 1779	1277 to 1306				2	1,0	1277 to 1306	1336 to 1362
UGT71E	GSBRNA2T00026420001	BnaC03g42410D
UGT71E	GSBRNA2T00113334001	BnaC04g14920D
UGT71E	GSBRNA2T00113332001	BnaC04g14940D
UGT71E	GSBRNA2T00045471001	BnaC07g50550D
UGT71E	GSBRNA2T00127257001	BnaC08g33500D	2	1 to 591	685 to 1419					1	0	592 to 684
UGT71E	GSBRNA2T00031700001	BnaC08g45200D
UGT71E	GSBRNA2T00123530001	BnaCnng01870D	3	1 to 930	963 to 994	1020 to 1446				2	0,2	931 to 962	995 to 1019
UGT71E	GSBRNA2T00053831001	BnaCnng07080D	3	1 to 488	500 to 1136	1214 to 1351				2	0,2	489 to 499	1137 to 1213
UGT71E	GSBRNA2T00053834001	BnaCnng07110D	2	1 to 546	610 to 786					1	0	547 to 609
UGT71E	GSBRNA2T00053837001	BnaCnng07130D
UGT72E	GSBRNA2T00121506001	BnaA01g01050D
UGT72E	GSBRNA2T00104242001	BnaA02g20270D	2	1 to 1013	1083 to 1757					1	2	1014 to 1082
UGT72E	GSBRNA2T00023716001	BnaA07g37370D	3	1 to 383	480 to 913	950 to 1449				2	1,2	384 to 479	914 to 949
UGT72E	GSBRNA2T00091200001	BnaA09g00220D
UGT72E	GSBRNA2T00150531001	BnaA10g00520D
UGT72E	GSBRNA2T00063636001	BnaAnng24330D	2	1 to 445	488 to 1150					1	1	446 to 487
UGT72E	GSBRNA2T00007538001	BnaAnng35060D	2	1 to 194	231 to 747					1	2	195 to 230
UGT72E	GSBRNA2T00131055001	BnaC01g02080D
UGT72E	GSBRNA2T00113233001	BnaC02g27750D	2	1 to 931	1001 to 1675					1	1	932 to 1000
UGT72E	GSBRNA2T00153496001	BnaC03g31760D	2	1 to 445	488 to 966					1	1	446 to 487
UGT72E	GSBRNA2T00113330001	BnaC04g14950D
UGT72E	GSBRNA2T00085362001	BnaC05g00580D
UGT72E	GSBRNA2T00046178001	BnaC07g16620D	2	1 to 383	480 to 1446					1	2	384 to 479
UGT72E	GSBRNA2T00021445001	BnaC07g31860D	2	1 to 364	413 to 900					1	1	365 to 412
UGT72E	GSBRNA2T00134947001	BnaC09g07880D	3	1 to 383	480 to 929	966 to 1446				2	2	384 to 479	930 to 965
UGT72E	GSBRNA2T00010774001	BnaCnng25170D	3	1 to 709	2152 to 2378	2418 to 2921				2	1,0	710 to 2151	2379 to 2417
UGT72E	GSBRNA2T00091483001	BnaUnng03370D	2	1 to 61	110 to 594					1	1	62 to 109
UGT73D	GSBRNA2T00121287001	BnaA01g03010D	2	1 to 1003	1138 to 1813					1	1	1004 to 1137
UGT73D	GSBRNA2T00121286001	BnaA01g03020D
UGT73D	GSBRNA2T00121285001	BnaA01g03030D	2	1 to 994	1276 to 1730					1	1	995 to 1275
UGT73D	GSBRNA2T00141796001	BnaA03g16820D
UGT73D	GSBRNA2T00141794001	BnaA03g16830D
UGT73D	GSBRNA2T00040770001	BnaA04g21090D	2	1 to 588	640 to 1488					1	0	589 to 639
UGT73D	GSBRNA2T00117036001	BnaA05g07580D	2	1 to 767	891 to 1491					1	2	768 to 890
UGT73D	GSBRNA2T00117038001	BnaA05g07590D	2	1 to 767	891 to 1491					1	2	768 to 890
UGT73D	GSBRNA2T00117039001	BnaA05g07600D	2	1 to 87	193 to 1491					1	0	88 to 192
UGT73D	GSBRNA2T00117041001	BnaA05g07610D	4	1 to 767	888 to 983	1017 to 1234	1256 to 1488			3	2,1	768 to 887	984 to 1016	1235 to 1255
UGT73D	GSBRNA2T00042173001	BnaA06g25150D	2	1 to 731	879 to 1707					1	2	732 to 878
UGT73D	GSBRNA2T00077465001	BnaA07g01730D	2	1 to 869	897 to 1574					1	2	870 to 896
UGT73D	GSBRNA2T00062369001	BnaA07g04240D	2	1 to 991	1150 to 1815					1	1	992 to 1149
UGT73D	GSBRNA2T00126621001	BnaA08g11370D	2	1 to 988	1230 to 1714					1	1	989 to 1229
UGT73D	GSBRNA2T00126620001	BnaA08g11380D	2	1 to 768	793 to 1452					1	0	769 to 792
UGT73D	GSBRNA2T00126619001	BnaA08g11390D	2	1 to 991	1075 to 1761					1	1	992 to 1074
UGT73D	GSBRNA2T00102792001	BnaA08g21370D	5	1 to 30	1011 to 1193	1331 to 1913	2030 to 2365	2434 to 2987		4	0,1	31 to 1010	1194 to 1330	1914 to 2029	2366 to 2433
UGT73D	GSBRNA2T00071003001	BnaA09g16740D	2	1 to 991	1160 to 1623					1	1	992 to 1159
UGT73D	GSBRNA2T00129450001	BnaA09g33440D
UGT73D	GSBRNA2T00008163001	BnaAnng35400D	2	1 to 753	856 to 1434					1	0	754 to 855
UGT73D	GSBRNA2T00130784001	BnaC01g04240D	2	1 to 1003	1153 to 1828					1	1	1004 to 1152
UGT73D	GSBRNA2T00130783001	BnaC01g04250D
UGT73D	GSBRNA2T00130782001	BnaC01g04260D	2	1 to 994	1276 to 1727					1	1	995 to 1275
UGT73D	GSBRNA2T00150045001	BnaC03g45760D	2	1 to 973	1133 to 1596					1	1	974 to 1132
UGT73D	GSBRNA2T00062156001	BnaC03g48470D	2	1 to 727	875 to 1716					1	1	728 to 874
UGT73D	GSBRNA2T00053926001	BnaC04g08440D
UGT73D	GSBRNA2T00053921001	BnaC04g08460D	2	1 to 87	193 to 1491					1	0	88 to 192
UGT73D	GSBRNA2T00053919001	BnaC04g08480D	3	1 to 767	888 to 983	1017 to 1491				2	2	768 to 887	984 to 1016
UGT73D	GSBRNA2T00070824001	BnaC07g03240D	2	1 to 892	920 to 1597					1	1	893 to 919
UGT73D	GSBRNA2T00144802001	BnaC07g05000D	2	1 to 1109	1268 to 1886					1	2	1110 to 1267
UGT73D	GSBRNA2T00109128001	BnaC08g24260D
UGT73D	GSBRNA2T00010296001	BnaCnng24700D	3	1 to 585	614 to 724	827 to 1405				2	0	586 to 613	725 to 826
UGT73D	GSBRNA2T00016616001	BnaCnng28660D	4	1 to 365	410 to 707	767 to 786	1816 to 1927			3	2,0	366 to 409	708 to 766	787 to 1815
UGT73D	GSBRNA2T00046708001	BnaCnng47320D	2	1 to 1071	1239 to 1888					1	0	1072 to 1238
UGT73D	GSBRNA2T00046710001	BnaCnng47330D
UGT73D	GSBRNA2T00044186001	BnaUnng01010D	2	1 to 1054	1154 to 1617					1	1	1055 to 1153
UGT74L	GSBRNA2T00142051001	BnaA03g14700D	2	1 to 707	1371 to 2218					1	2	708 to 1370
UGT74L	GSBRNA2T00139034001	BnaA03g20500D	2	1 to 618	718 to 1443					1	0	619 to 717
UGT74L	GSBRNA2T00139033001	BnaA03g20510D	2	1 to 624	722 to 1447					1	0	625 to 721
UGT74L	GSBRNA2T00006382001	BnaA04g18440D	3	1 to 284	530 to 890	1428 to 2153				2	2,0	285 to 529	891 to 1427
UGT74L	GSBRNA2T00132628001	BnaA05g03580D	2	1 to 630	1030 to 1755					1	0	631 to 1029
UGT74L	GSBRNA2T00132627001	BnaA05g03590D	2	1 to 624	761 to 1486					1	0	625 to 760
UGT74L	GSBRNA2T00074108001	BnaA05g11170D	3	1 to 346	910 to 1270	1844 to 2844				1	1,2	347 to 909	1271 to 1843
UGT74L	GSBRNA2T00090709001	BnaA09g29790D	2	1 to 761	927 to 1796					1	2	762 to 926
UGT74L	GSBRNA2T00003215001	BnaA10g03470D	3	1 to 645	863 to 968	1393 to 2748				2	1,0	646 to 862	969 to 1392
UGT74L	GSBRNA2T00087082001	BnaA10g03720D
UGT74L	GSBRNA2T00042416001	BnaAnng19430D	2	1 to 621	719 to 1444					1	0	622 to 718
UGT74L	GSBRNA2T00042418001	BnaAnng19440D	2	1 to 624	722 to 1447					1	0	625 to 721
UGT74L	GSBRNA2T00067577001	BnaAnng25390D	2	1 to 51	1551 to 2421					1	0	52 to 1550
UGT74L	GSBRNA2T00132169001	BnaC03g17730D	2	1 to 645	2418 to 3179					1	0	646 to 2417
UGT74L	GSBRNA2T00132170001	BnaC03g17740D
UGT74L	GSBRNA2T00079771001	BnaC03g24520D	2	1 to 618	719 to 1432					1	0	619 to 718
UGT74L	GSBRNA2T00101431001	BnaC03g24530D	3	1 to 30	129 to 548	647 to 1454				2	0	31 to 128	549 to 646
UGT74L	GSBRNA2T00044267001	BnaC03g72710D	2	1 to 624	722 to 1447					1	0	625 to 721
UGT74L	GSBRNA2T00002254001	BnaC04g03110D	2	1 to 636	894 to 1613					1	0	637 to 893
UGT74L	GSBRNA2T00002253001	BnaC04g03120D	2	1 to 624	768 to 1493					1	0	625 to 767
UGT74L	GSBRNA2T00056895001	BnaC04g12860D	3	1 to 352	1002 to 1362	2631 to 3617				2	1,2	353 to 1001	1363 to 2630
UGT74L	GSBRNA2T00085665001	BnaC04g42530D	3	1 to 284	517 to 877	1371 to 2096				2	2,0	285 to 516	878 to 1370
UGT74L	GSBRNA2T00031949001	BnaC05g03820D	2	1 to 645	827 to 1606					1	0	646 to 826
UGT74L	GSBRNA2T00079969001	BnaC05g30670D
UGT74L	GSBRNA2T00030086001	BnaC05g50780D	2	1 to 747	921 to 1823					1	0	748 to 920
UGT74L	GSBRNA2T00041156001	BnaCnng43810D	3	1 to 645	4416 to 5137	5187 to 5289				2	0,2	646 to 4415	5138 to 5186
UGT74L	GSBRNA2T00086160001	BnaCnng62810D
UGT75L	GSBRNA2T00021271001	BnaA01g18400D	2	1 to 962	1008 to 1486					1	2	963 to 1007
UGT75L	GSBRNA2T00021049001	BnaA08g05710D	3	1 to 54	106 to 959	1005 to 1431				2	0,2	55 to 105	960 to 1004
UGT75L	GSBRNA2T00021050001	BnaA08g05720D	2	1 to 958	986 to 1419					1	1	959 to 985
UGT75L	GSBRNA2T00036958001	BnaA08g07620D
UGT75L	GSBRNA2T00089727001	BnaA08g28350D	2	1 to 611	946 to 1662					1	2	612 to 945
UGT75L	GSBRNA2T00022818001	BnaAnng39390D	2	1 to 966	1090 to 1536					1	0	967 to 1089
UGT75L	GSBRNA2T00130524001	BnaC01g06480D
UGT75L	GSBRNA2T00044238001	BnaC01g41850D	2	1 to 984	1030 to 1680					1	0	985 to 1029
UGT75L	GSBRNA2T00031931001	BnaC05g03670D	2	1 to 961	983 to 1422					1	1	962 to 982
UGT75L	GSBRNA2T00031453001	BnaC07g33070D	3	1 to 541	704 to 1421	2110 to 2521				2	1,2	542 to 703	1422 to 2109
UGT75L	GSBRNA2T00061566001	BnaC08g08350D
UGT75L	GSBRNA2T00001243001	BnaC08g10220D	2	1 to 962	1005 to 1431					1	2	963 to 1004
UGT75L	GSBRNA2T00001244001	BnaC08g10230D
UGT75L	GSBRNA2T00001247001	BnaC08g10240D	3	1 to 172	230 to 964	1007 to 1413				2	1	173 to 229	965 to 1006
UGT75L	GSBRNA2T00018316001	BnaC09g00850D
UGT76H	GSBRNA2T00138428001	BnaA01g19890D	2	1 to 409	489 to 1372					1	1	410 to 488
UGT76H	GSBRNA2T00010714001	BnaA02g07000D	2	1 to 535	992 to 1881					1	1	536 to 991
UGT76H	GSBRNA2T00049388001	BnaA03g01780D	2	1 to 415	1036 to 1928					1	1	416 to 1035
UGT76H	GSBRNA2T00000314001	BnaA05g27700D	2	1 to 469	952 to 1829					1	1	470 to 951
UGT76H	GSBRNA2T00107249001	BnaA06g17920D
UGT76H	GSBRNA2T00107250001	BnaA06g17930D	2	1 to 478	576 to 1420					1	1	479 to 575
UGT76H	GSBRNA2T00107252001	BnaA06g17940D	4	1 to 454	530 to 741	832 to 1006	1037 to 2682			3	1,0	455 to 529	742 to 831	1007 to 1036
UGT76H	GSBRNA2T00016304001	BnaA06g20500D	3	1 to 400	489 to 1362	2758 to 2803				2	1,2	401 to 488	1363 to 2757
UGT76H	GSBRNA2T00037157001	BnaA09g35290D	2	1 to 537	1145 to 2031					1	0	538 to 1144
UGT76H	GSBRNA2T00053285001	BnaA10g12540D	2	1 to 502	781 to 1664					1	1	503 to 780
UGT76H	GSBRNA2T00136224001	BnaA10g24630D	3	1 to 472	990 to 1319	3740 to 4311				2	1	473 to 989	1320 to 3739
UGT76H	GSBRNA2T00136225001	BnaA10g24640D	2	1 to 478	719 to 1745					1	1	479 to 718
UGT76H	GSBRNA2T00136227001	BnaA10g24660D	2	1 to 478	1085 to 1959					1	1	479 to 1084
UGT76H	GSBRNA2T00136228001	BnaA10g24670D
UGT76H	GSBRNA2T00136230001	BnaA10g24690D	2	1 to 481	877 to 1754					1	1	482 to 876
UGT76H	GSBRNA2T00022339001	BnaAnng39200D	2	1 to 360	436 to 831					1	0	361 to 435
UGT76H	GSBRNA2T00125772001	BnaC01g24710D	2	1 to 490	570 to 1453					1	1	491 to 569
UGT76H	GSBRNA2T00091549001	BnaC02g09890D	2	1 to 535	1011 to 1900					1	1	536 to 1010
UGT76H	GSBRNA2T00134403001	BnaC03g02300D	2	1 to 481	1137 to 2029					1	1	482 to 1136
UGT76H	GSBRNA2T00134406001	BnaC03g02310D	2	1 to 118	289 to 680					1	1	119 to 288
UGT76H	GSBRNA2T00066159001	BnaC03g26760D	2	1 to 457	544 to 1662					1	1	458 to 543
UGT76H	GSBRNA2T00111035001	BnaC05g41870D	2	1 to 469	949 to 1826					1	1	470 to 948
UGT76H	GSBRNA2T00084134001	BnaC06g15670D	3	1 to 499	1150 to 1571	1647 to 2116				2	1,0	500 to 1149	1572 to 1646
UGT76H	GSBRNA2T00156047001	BnaC08g26630D	3	1 to 493	7561 to 8428	8491 to 8542				2	1,2	8491 to 8542	8429 to 8490
UGT76H	GSBRNA2T00133229001	BnaC09g34870D	2	1 to 487	562 to 1436	488 to 561				1	1
UGT76H	GSBRNA2T00106984001	BnaC09g49540D	3	1 to 114	317 to 491	976 to 1862				2	0,1	115 to 316	492 to 975
UGT76H	GSBRNA2T00106983001	BnaC09g49550D	2	1 to 469	982 to 1865					1	1	470 to 981
UGT76H	GSBRNA2T00106982001	BnaC09g49560D	2	1 to 490	752 to 1632					1	1	491 to 751
UGT76H	GSBRNA2T00106981001	BnaC09g49570D	2	1 to 484	1128 to 3006					1	1	485 to 1127
UGT76H	GSBRNA2T00106980001	BnaC09g49580D	2	1 to 478	1470 to 2344					1	1	479 to 1469
UGT76H	GSBRNA2T00106979001	BnaC09g49590D	2	1 to 177	243 to 401					1	0	178 to 242
UGT76H	GSBRNA2T00106977001	BnaC09g49610D	2	1 to 481	1157 to 2179					1	1	482 to 1156
UGT76H	GSBRNA2T00106976001	BnaC09g49620D	2	1 to 544	1517 to 2394					1	1	545 to 1516
UGT76H	GSBRNA2T00033617001	BnaCnng37570D	4	1 to 454	530 to 741	832 to 1006				3	1,0	1037 to 1674
UGT76H	GSBRNA2T00033619001	BnaCnng37590D	2	1 to 569	661 to 1526					1	2	570 to 660
UGT78F	GSBRNA2T00143174001	BnaA02g03370D	2	1 to 490	671 to 1557					1	1	491 to 670
UGT78F	GSBRNA2T00114890001	BnaC02g06990D	2	1 to 623	834 to 1726					1	0	624 to 833
UGT79A	GSBRNA2T00041454001	BnaA02g09940D
UGT79A	GSBRNA2T00075890001	BnaA03g12040D	3	1 to 316	416 to 520	587 to 1344				2	1	317 to 415	521 to 586
UGT79A	GSBRNA2T00075891001	BnaA03g12050D	2	1 to 316	416 to 1553					1	1	317 to 415
UGT79A	GSBRNA2T00026013001	BnaA08g29640D
UGT79A	GSBRNA2T00003922001	BnaAnng33940D
UGT79A	GSBRNA2T00077366001	BnaC03g14770D	2	1 to 316	416 to 1344					1	1	317 to 415
UGT79A	GSBRNA2T00116318001	BnaC03g68370D
UGT79A	GSBRNA2T00074779001	BnaC03g71890D	2	1 to 316	416 to 1593					1	1	317 to 415
UGT79A	GSBRNA2T00051016001	BnaCnng49100D	6	1 to 486	1997 to 2070	2135 to 2201	2312 to 2382	2383 to 3033	3760 to 3832	4	0,2	487 to 1996	2071 to 2134	2202 to 2311	2383 to 3033	3652 to 3759
UGT79A	GSBRNA2T00051017001	BnaCnng49110D	2	1 to 548	3276 to 4074					1	2	549 to 3275
UGT82N	GSBRNA2T00068027001	BnaA01g24780D	3	1 to 478	10096 to 10712	11033 to 11296				2	1,0	479 to 10095	10713 to 11032
UGT82N	GSBRNA2T00063968001	BnaC05g30300D	4	1 to 651	2331 to 2346	2405 to 3021	3140 to 4357			3	1,0	652 to 2330	2347 to 2404	3022 to 3139
UGT82N	GSBRNA2T00025107001	BnaCnng33660D	3	1 to 466	2575 to 3191	3718 to 3981				2	1,0	467 to 2574	3192 to 3717
UGT83I	GSBRNA2T00064172001	BnaA05g34160D	3	1 to 496	564 to 990	1075 to 1528				2	1,2	497 to 563	991 to 1074
UGT83I	GSBRNA2T00076292001	BnaC05g48530D	3	1 to 496	567 to 993	1082 to 1535				2	1,2	497 to 566	567 to 993
UGT84L	GSBRNA2T00021283001	BnaA01g18510D	2	1 to 150	304 to 858					1	0	151 to 303
UGT84L	GSBRNA2T00021285001	BnaA01g18530D
UGT84L	GSBRNA2T00021287001	BnaA01g18540D
UGT84L	GSBRNA2T00083380001	BnaA01g23020D	3	1 to 870	916 to 1134	1429 to 1710				2	0	871 to 915	1135 to 1428
UGT84L	GSBRNA2T00063792001	BnaA01g24990D
UGT84L	GSBRNA2T00151224001	BnaA03g41940D
UGT84L	GSBRNA2T00066320001	BnaA05g19630D
UGT84L	GSBRNA2T00083234001	BnaA09g42060D
UGT84L	GSBRNA2T00083235001	BnaA09g42070D
UGT84L	GSBRNA2T00092720001	BnaC01g22430D
UGT84L	GSBRNA2T00006630001	BnaC01g31890D
UGT84L	GSBRNA2T00031457001	BnaC07g33030D
UGT84L	GSBRNA2T00109130001	BnaC08g24240D
UGT84L	GSBRNA2T00127376001	BnaC08g34490D
UGT84L	GSBRNA2T00127377001	BnaC08g34500D
UGT84L	GSBRNA2T00096047001	BnaC08g46320D	3	1 to 40	98 to 591	1026 to 1791				2	1,0	41 to 97	592 to 1025
UGT84L	GSBRNA2T00014929001	BnaCnng27830D	2	1 to 849	1003 to 1419					1	0	850 to 1002
UGT84L	GSBRNA2T00014930001	BnaCnng27840D	4	1 to 25	301 to 658	3215 to 3862	8421 to 8841			3	1,2	26 to 300	659 to 3214	3863 to 8420
UGT84L	GSBRNA2T00063667001	BnaCnng55250D	3	1 to 39	140 to 260	359 to 1383				2	0,1	40 to 139	261 to 358
UGT85G	GSBRNA2T00036527001	BnaA02g18840D	2	1 to 517	2199 to 3106					1	1	518 to 2198
UGT85G	GSBRNA2T00085931001	BnaA07g10510D	3	1 to 517	2631 to 3471	3562 to 3580				2	1,2	518 to 2630	3472 to 3561
UGT85G	GSBRNA2T00085929001	BnaA07g10530D	2	1 to 517	1609 to 2675					1	1	518 to 1608
UGT85G	GSBRNA2T00073095001	BnaA08g20880D	2	1 to 517	695 to 1620					1	1	518 to 694
UGT85G	GSBRNA2T00015721001	BnaA09g30670D	2	1 to 517	630 to 1588					1	1	518 to 629
UGT85G	GSBRNA2T00015720001	BnaA09g30680D	3	1 to 517	1657 to 1925	1947 to 2417				2	1,0	518 to 1656	1926 to 1946
UGT85G	GSBRNA2T00015718001	BnaA09g30700D
UGT85G	GSBRNA2T00084361001	BnaC02g24920D	2	1 to 517	1262 to 2169					1	1	518 to 1261
UGT85G	GSBRNA2T00065553001	BnaC05g17420D	2	1 to 588	1616 to 2663					1	0	589 to 1615
UGT85G	GSBRNA2T00066872001	BnaC05g50340D	3	1 to 517	642 to 1034	1070 to 1599				2	1	518 to 641	1035 to 1069
UGT85G	GSBRNA2T00065170001	BnaC05g50470D
UGT85G	GSBRNA2T00037830001	BnaC07g48390D	3	1 to 597	2819 to 3659	3750 to 3918				2	1,0	598 to 2818	3660 to 3749
UGT85G	GSBRNA2T00037831001	BnaC07g48400D	2	1 to 557	640 to 1589					1	2	558 to 639
UGT85G	GSBRNA2T00153135001	BnaC08g05930D	2	1 to 659	847 to 1772					1	2	660 to 846
UGT86K	GSBRNA2T00045226001	BnaA04g16230D	2	1 to 520	1357 to 2474					1	1	521 to 1356
UGT86K	GSBRNA2T00117019001	BnaA05g07450D	2	1 to 529	758 to 1813					1	1	530 to 757
UGT86K	GSBRNA2T00117020001	BnaA05g07460D	2	1 to 529	766 to 1676					1	1	530 to 765
UGT86K	GSBRNA2T00053951001	BnaC04g08270D	2	1 to 529	772 to 1828					1	1	530 to 771
UGT86K	GSBRNA2T00053949001	BnaC04g08280D	2	1 to 529	740 to 1644					1	1	530 to 739
UGT86K	GSBRNA2T00127764001	BnaC04g39460D	2	1 to 520	1369 to 2291					1	1	521 to 1368
UGT87J	GSBRNA2T00142173001	BnaA03g13740D	4	1 to 79	215 to 1020	1950 to 2081	2197 to 2250			3	1,0	80 to 214	1021 to 1949	2082 to 2196
UGT87J	GSBRNA2T00024549001	BnaC03g16650D	4	1 to 496	629 to 1439	2469 to 2505	2587 to 2847			2	1,2,0	497 to 628	1440 to 2468	2506 to 2586
UGT87J	GSBRNA2T00097989001	BnaC04g54580D	2	1 to 499	644 to 1521					1	1	500 to 643
UGT88 E	GSBRNA2T00076072001	BnaC05g36720D	2	1 to 564	1379 to 2516					1	0	565 to 1378
UGT88E	GSBRNA2T00153762001	BnaA05g23290D	2	1 to 564	1604 to 2517					1	0	565 to 1603
UGT89B	GSBRNA2T00064569001	BnaA04g19910D
UGT89B	GSBRNA2T00021181001	BnaA06g02440D
UGT89B	GSBRNA2T00021180001	BnaA06g02450D
UGT89B	GSBRNA2T00099469001	BnaA07g22470D
UGT89B	GSBRNA2T00030123001	BnaA08g29510D
UGT89B	GSBRNA2T00116404001	BnaC03g68940D	2	1 to 1068	1287 to 1598					1	0	1069 to 1286
UGT89B	GSBRNA2T00037580001	BnaC04g44320D
UGT89B	GSBRNA2T00029189001	BnaC06g04470D	2	1 to 288	330 to 1385					1	0	289 to 329
UGT89B	GSBRNA2T00029191001	BnaC06g04480D
UGT89B	GSBRNA2T00049045001	BnaC06g23330D
UGT90C	GSBRNA2T00130010001	BnaA03g05100D	5	1 to 106	137 to 598	656 to 957	1206 to 1544	1642 to 1788		4	1,0	107 to 136	599 to 655	958 to 1205	1545 to 1641
UGT90C	GSBRNA2T00113647001	BnaA03g39380D	3	1 to 912	1546 to 1881	2026 to 2344				2	0	913 to 1545	1882 to 2025
UGT90C	GSBRNA2T00047617001	BnaA07g03360D	2	1 to 909	6493 to 6849					1	0	910 to 6492
UGT90C	GSBRNA2T00015092001	BnaA08g25780D	2	1 to 764	1150 to 1792					1	2	765 to 1149
UGT90C	GSBRNA2T00135562001	BnaA10g19040D	4	1 to 103	134 to 954	1202 to 1528	1637 to 1908			3	1,0	104 to 133	955 to 1201	1529 to 1636
UGT90C	GSBRNA2T00140420001	BnaC03g06630D	5	1 to 97	137 to 598	671 to 957	1465 to 1803	1902 to 2173		4	1,0	98 to 136	599 to 670	958 to 1464	1804 to 1901
UGT90C	GSBRNA2T00150196001	BnaC03g46720D	3	1 to 915	2877 to 3212	3379 to 3702				1	0	916 to 2876	3213 to 3378
UGT90C	GSBRNA2T00012812001	BnaC08g14260D	2	1 to 74	2409 to 3051					1	2	75 to 2408
UGT90C	GSBRNA2T00012811001	BnaC08g14270D	4	1 to 370	5092 to 5285	5334 to 5485	5871 to 6513			3	1,2,0	371 to 5091	5286 to 5333	5486 to 5870
UGT90C	GSBRNA2T00031645001	BnaC09g42730D	3	1 to 108	139 to 957	1206 to 1550				2	0	109 to 138	958 to 1205
UGT91A	GSBRNA2T00145589001	BnaA09g22280D
UGT91A	GSBRNA2T00129447001	BnaA09g33410D
UGT91A	GSBRNA2T00129449001	BnaA09g33430D
UGT91A	GSBRNA2T00014581001	BnaA09g52430D	2	1 to 567	685 to 1449					1	0	568 to 684
UGT91A	GSBRNA2T00106334001	BnaC05g28300D	2	1 to 544	587 to 1362					1	1	545 to 586
UGT91A	GSBRNA2T00134812001	BnaC09g07020D	4	1 to 144	415 to 468	572 to 838	881 to 1726			3	0	145 to 414	469 to 571	839 to 880
UGT91A	GSBRNA2T00058670001	BnaCnng53280D	3	1 to 204	265 to 544	587 to 1362				2	0,1	205 to 264	545 to 586
UGT92M	GSBRNA2T00122867001	BnaA10g04700D
UGT92M	GSBRNA2T00011836001	BnaA10g30040D
UGT92M	GSBRNA2T00032087001	BnaC05g05040D
UGT92M	GSBRNA2T00017415001	BnaCnng29500D	2	1 to 1059	1093 to 1756					1	2	1060 to 1092
				0.69

## Sheet: Intron Containg UGTs
GSBRNA2T00121287001	Bo3g039900
GSBRNA2T00121285001	Bo5g098760
GSBRNA2T00021271001	Bo9g003740
GSBRNA2T00021283001	Bo1g007610
GSBRNA2T00138428001	Bo1g007630
GSBRNA2T00083380001	Bo1g104930	Bra023863
GSBRNA2T00068027001	Bo3g030290	Bra031306
GSBRNA2T00143174001	Bo3g088690	Bra031561
GSBRNA2T00010714001	Bo3g169050	Bra033266
GSBRNA2T00036527001	Bo3g169090	Bra037155
GSBRNA2T00104242001	Bo4g186390	Bra005241
GSBRNA2T00049388001	Bo7g021600	Bra011490
GSBRNA2T00130010001	Bo8g070890	Bra011493
GSBRNA2T00075890001	Bo01176s010	Bra011496
GSBRNA2T00075891001	Bo3g026420	Bra013105
GSBRNA2T00142173001	Bo3g036870	Bra015219
GSBRNA2T00142051001	Bo3g036890	Bra016424
GSBRNA2T00139034001	Bo3g036930	Bra023080
GSBRNA2T00139033001	Bo4g021060	Bra034608
GSBRNA2T00154778001	Bo4g021070	Bra034610
GSBRNA2T00113647001	Bo4g049480	Bra000329
GSBRNA2T00045226001	Bo4g176500	Bra000330
GSBRNA2T00006382001	Bo4g177500	Bra004787
GSBRNA2T00040770001	Bo4g177540	Bra004788
GSBRNA2T00132628001	Bo5g006900	Bra005641
GSBRNA2T00132627001	Bo5g041080	Bra015448
GSBRNA2T00117019001	Bo7g103830	Bra021740
GSBRNA2T00117020001	Bo8g040740	Bra021743
GSBRNA2T00117036001	Bo1g070870	Bra022864
GSBRNA2T00117038001	Bo1g070880	Bra024634
GSBRNA2T00117039001	Bo2g026640	Bra030620
GSBRNA2T00117041001	Bo3g003530	Bra017882
GSBRNA2T00074108001	Bo3g003590	Bra000542
GSBRNA2T00066348001	Bo3g018000	Bra002556
GSBRNA2T00066342001	Bo3g041900	Bra003220
GSBRNA2T00066339001	Bo3g132780	Bra005869
GSBRNA2T00153762001	Bo3g132800	Bra006707
GSBRNA2T00000314001	Bo5g136640	Bra007184
GSBRNA2T00064172001	Bo6g069770	Bra009142
GSBRNA2T00107250001	Bo8g090140	Bra009143
GSBRNA2T00107252001	Bo8g102550	Bra009144
GSBRNA2T00016304001	Bo9g139510	Bra009145
GSBRNA2T00042173001	Bo9g176750	Bra009146
GSBRNA2T00077465001	Bo9g176760	Bra009147
GSBRNA2T00047617001	Bo9g176770	Bra018201
GSBRNA2T00062369001	Bo9g176780	Bra018202
GSBRNA2T00085931001	Bo9g176790	Bra018203
GSBRNA2T00085929001	Bo9g176800	Bra020310
GSBRNA2T00023716001	Bo9g176810	Bra033808
GSBRNA2T00021049001	Bo9g176820	Bra034848
GSBRNA2T00021050001	Bo3g022320	Bra023594
GSBRNA2T00126621001	Bo4g156160	Bra022689
GSBRNA2T00126620001	Bo01093s020	Bra029045
GSBRNA2T00126619001	Bo01291s010	Bra023841
GSBRNA2T00073095001	Bo5g156510	Bra031343
GSBRNA2T00102792001	Bo1g056750	Bra039152
GSBRNA2T00015092001	Bo4g151390	Bra032179
GSBRNA2T00089727001	Bo8g036810	Bra008354
GSBRNA2T00071003001	Bo2g093320	Bra012322
GSBRNA2T00090709001	Bo5g035290	Bra012323
GSBRNA2T00015721001	Bo5g036310	Bra012324
GSBRNA2T00015720001	Bo5g036350	Bra016382
GSBRNA2T00037157001	Bo5g037520	Bra031386
GSBRNA2T00014581001	Bo7g058150	Bra031387
GSBRNA2T00018039001	Bo7g058160	Bra031388
GSBRNA2T00003215001	Bo8g071410	Bra033891
GSBRNA2T00053285001	Bo4g030990	Bra005227
GSBRNA2T00135562001	Bo4g031000	Bra005229
GSBRNA2T00136224001	Bo4g164990	Bra034386
GSBRNA2T00136225001	Bo3g024360	Bra018333
GSBRNA2T00136227001	Bo4g059680	Bra018334
GSBRNA2T00136230001	Bo5g124870	Bra022781
GSBRNA2T00042416001	Bo3g002360	Bra006271
GSBRNA2T00042418001	Bo3g179780	Bra008734
GSBRNA2T00063636001	Bo6g025900	Bra013043
GSBRNA2T00067577001	Bo8g114830	Bra018440
GSBRNA2T00007538001	Bo3g009950
GSBRNA2T00008163001	Bo3g091760
GSBRNA2T00022339001	Bo8g059400
GSBRNA2T00022818001	Bo9g165610
GSBRNA2T00130784001
GSBRNA2T00130782001
GSBRNA2T00125772001
GSBRNA2T00044238001
GSBRNA2T00114890001
GSBRNA2T00091549001
GSBRNA2T00084361001
GSBRNA2T00113233001
GSBRNA2T00134403001
GSBRNA2T00134406001
GSBRNA2T00140420001
GSBRNA2T00077366001
GSBRNA2T00024549001
GSBRNA2T00132169001
GSBRNA2T00079771001
GSBRNA2T00101431001
GSBRNA2T00101651001
GSBRNA2T00066159001
GSBRNA2T00153496001
GSBRNA2T00026409001
GSBRNA2T00150045001
GSBRNA2T00150196001
GSBRNA2T00062156001
GSBRNA2T00116404001
GSBRNA2T00074779001
GSBRNA2T00044267001
GSBRNA2T00002254001
GSBRNA2T00002253001
GSBRNA2T00053951001
GSBRNA2T00053949001
GSBRNA2T00053921001
GSBRNA2T00053919001
GSBRNA2T00056895001
GSBRNA2T00127764001
GSBRNA2T00085665001
GSBRNA2T00097989001
GSBRNA2T00031931001
GSBRNA2T00031949001
GSBRNA2T00065553001
GSBRNA2T00106334001
GSBRNA2T00063968001
GSBRNA2T00076072001
GSBRNA2T00111035001
GSBRNA2T00076292001
GSBRNA2T00066872001
GSBRNA2T00030086001
GSBRNA2T00029189001
GSBRNA2T00084134001
GSBRNA2T00070824001
GSBRNA2T00144802001
GSBRNA2T00046178001
GSBRNA2T00021445001
GSBRNA2T00031453001
GSBRNA2T00037830001
GSBRNA2T00037831001
GSBRNA2T00153135001
GSBRNA2T00001243001
GSBRNA2T00001247001
GSBRNA2T00012812001
GSBRNA2T00012811001
GSBRNA2T00156047001
GSBRNA2T00127257001
GSBRNA2T00096047001
GSBRNA2T00134812001
GSBRNA2T00134947001
GSBRNA2T00133229001
GSBRNA2T00031645001
GSBRNA2T00106984001
GSBRNA2T00106983001
GSBRNA2T00106982001
GSBRNA2T00106981001
GSBRNA2T00106980001
GSBRNA2T00106979001
GSBRNA2T00106977001
GSBRNA2T00106976001
GSBRNA2T00123530001
GSBRNA2T00053831001
GSBRNA2T00053834001
GSBRNA2T00010296001
GSBRNA2T00010774001
GSBRNA2T00014929001
GSBRNA2T00014930001
GSBRNA2T00016616001
GSBRNA2T00017415001
GSBRNA2T00025107001
GSBRNA2T00033617001
GSBRNA2T00033619001
GSBRNA2T00041156001
GSBRNA2T00046708001
GSBRNA2T00051016001
GSBRNA2T00051017001
GSBRNA2T00058670001
GSBRNA2T00063667001
GSBRNA2T00044186001
GSBRNA2T00091483001

## Sheet: Phylogeny based Introns
	A	B	C	D	E	F	G	H	I	J	K	L	M	N
B. rapa	2	0	6	11	9	1	9	31	2	4	3	14	0	4	96/71	1.35
B. ole	2	4	7	10	3	0	11	29	2	2	3	23	0	4	100/80	1.25
B. napus	17	2	22	37	31	2	24	42	4	6	6	51	1	7	247/175	0.7
	0	1	2
