# Supplementary material for: Comparative genomic and transcriptomic analyses of Family-1 UDP glycosyltransferase in three Brassica species and Arabidopsis indicates stress-responsive regulation
Source: Sci Rep. 2018 Jan 30;8:1875. doi: 10.1038/s41598-018-19535-3 (PMC5789830; doi:10.1038/s41598-018-19535-3)
Supplement: Supplementary file 6 — Supplementary Table S5 [file 41598_2018_19535_MOESM6_ESM.xlsx]

## Sheet: Arabidopsis (Zhao et al 2017)
Arabidopsis UGT	24 hai	48 hai	Control
UGT71B1	3.06892	2.65864	3.86863
UGT71B3P	22.7004	21.6219	20.0427
UGT71B4P	12.2882	13.2476	23.855
UGT71B5	21.836	16.9327	24.5468
UGT71B6	4.62631	3.20889	6.13679
UGT71B7	0.18179	0.275602	0.356473
UGT71B8	0.0856023	0.0865181	0.503574
UGT71C1	60.417	49.1282	35.6763
UGT71C2	13.1336	16.7369	20.795
UGT71C3	16.0641	20.8295	12.2159
UGT71C4	16.4704	19.7627	27.3648
UGT71C5	53.2716	53.764	53.2088
UGT71D1	28.5303	26.2594	25.4736
UGT71D2	4.53267	4.33574	5.55509
UGT72B1	0	0	0.0847877
UGT72B2	0.0801729	0	0.0786058
UGT72B3	0.622869	0.359733	0.261726
UGT72C1	4.48095	2.77279	2.60016
UGT72D1	9.52927	10.5215	8.95045
UGT72D2P	1.14685	1.31367	1.12443
UGT72E1	35.5389	29.7343	11.2301
UGT72E2	55.4737	46.8955	22.514
UGT72E3	5.40688	5.5451	2.57264
UGT73B1	3.93712	4.83751	28.2322
UGT73B2	5.36713	3.71969	5.56292
UGT73B3	30.1668	25.7571	32.2112
UGT73B4	2.58855	1.96218	4.75866
UGT73B5	4.27432	3.62575	6.5855
UGT73C1	0	0.0866827	0
UGT73C2	0	0.0880223	0
UGT73C3	0.487393	0.0821013	0.557511
UGT73C4	6.48012	3.94646	4.15418
UGT73C5	1.56981	2.08764	1.94416
UGT73C7	12.8049	10.3355	23.4527
UGT73D1	23.4294	17.4013	24.4507
UGT74B1	76.0575	68.6102	65.0386
UGT74C1	33.0449	32.5593	12.3735
UGT74D1	8.60616	9.12461	13.5669
UGT74E1	0.0419125	0.0423609	0
UGT74E2	14.9686	20.9821	18.607
UGT74F1	0.0927652	0.0937576	0
UGT74F2	29.3399	17.8265	18.6233
UGT75B1	0.327883	0.165695	0.401842
UGT75B2	1.08755	1.49889	0.775485
UGT75C1	0.328281	0.746534	0.321864
UGT75D1	11.4396	10.6181	19.5326
UGT76B1	85.5896	82.4605	147.233
UGT76C1	2.92868	3.85698	5.04676
UGT76C2	5.23671	3.55891	14.1637
UGT76C3	4.59836	6.46616	8.82093
UGT76C4	9.57534	13.5086	17.7984
UGT76C5	8.87787	12.4521	15.0994
UGT76D1	6.52812	5.20403	10.2769
UGT76E1	10.1305	12.4843	23.0888
UGT76E10P	0.477583	0.482693	1.1238
UGT76E11	0.23427	0.157851	0.306254
UGT76E2	1.53792	2.67698	5.52882
UGT76E3	13.5788	11.2862	27.3274
UGT76E4	14.4942	13.561	28.3406
UGT76E5	9.53148	13.1015	14.8588
UGT76E6	1.00186	0.911324	0.785825
UGT76E7	1.00186	1.11384	1.47342
UGT76E9	3.81866	3.14147	4.61472
UGT76F1	0.441999	0.446728	0.520031
UGT76F2	9.77202	5.85602	5.17205
UGT78D1	1.92266	1.49479	2.68261
UGT78D2	6.48284	6.10342	14.889
UGT79B1	0.362848	0.550095	0.0889389
UGT79B10	1.00746	2.12133	0.823141
UGT79B11	2.48807	2.4141	1.26851
UGT79B2	106.061	119.84	229.807
UGT79B3	0.422397	-	0.662626
UGT79B4	1.11142	0.604861	1.34117
UGT79B5	13.0532	17.2522	13.881
UGT79B8	5.80557	4.12571	3.46862
UGT79B9	18.9352	15.8058	19.7254
UGT80A2	0.488273	0.328998	0.159576
UGT80B1	0.112102	0.113302	0
UGT81A1	0	0.136767	0
UGT81A3	1.73014	2.35687	1.40131
UGT82A1	68.0027	65.2599	97.3827
UGT83A1	0.678682	0.587951	0.190119
UGT84A1	2.28572	2.70848	3.78659
UGT84A2	0.763271	1.69716	5.16363
UGT84A3	0	0.0739711	0.143515
UGT84A4	6.65592	7.33084	8.36643
UGT84B1	0	0	0.0876457
UGT85A1	7.90991	9.41931	28.1801
UGT85A2	4.24627	1.9869	6.01362
UGT85A4	0.301901	0.152565	0.444
UGT85A5	0.108288	0	0
UGT85A7	0.92385	0.653614	0.996371
UGT86A1	0.435173	0.175931	0.768
UGT86A2	28.7351	32.8618	38.9024
UGT87A1	1.84016	1.2399	1.80419
UGT87A2	1.298	0.524755	3.39368
UGT88A1	0.0816737	0.247642	0.88085
UGT89A2	9.22555	7.18566	17.4266
UGT89B1	20.095	24.282	21.5924
UGT89C1	22.0732	22.2232	34.2591
UGT90A1	0.739979	0.830995	3.70819
UGT90A2	3.9024	5.38714	3.26621
UGT91A1	0.263477	0.355061	1.29164
UGT91B1	1.59746	0.896973	1.82727
UGT91C1	11.0632	10.3154	34.6797
UGT92A1	38.5029	32.705	29.9593

## Sheet: B. rapa Chen et al 2016
Putative Name	gene Name	0haiCR	Location	Strand	Raw	Normalized	12haiCR	Location	Strand	Raw	Normalized	72haiCR	Location	Strand	Raw	Normalized	96haiCR	Location	Strand	Raw	Normalized	0haiS	Location	Strand	Raw	Normalized	12haiS	Location	Strand	Raw	Normalized	72haiS	Location	Strand	Raw	Normalized	96haiS
UGT71E	Bra000471	11.5678	A03:11265796-11266692	-	136	138.228	12.9316	A03:11265796-11266692	-	160	154.321	14.3563	A03:11265796-11266692	-	147	170.611	12.6188	A03:11265796-11266692	-	167	149.466	9.54373	A03:11265796-11266692	-	103	113.857	12.4307	A03:11265796-11266692	-	149	148.437	10.894	A03:11265796-11266692	-	120	128.766	8.44921	A03:11265796-11266692	-	127	100.473
UGT71E	Bra001845	15.6739	A03:18833775-18835241	+	337	344.129	9.28749	A03:18833775-18835241	+	211	203.767	6.23646	A03:18833775-18835241	+	117	136.518	13.7408	A03:18833775-18835241	+	334	300.251	19.333	A03:18833775-18835241	+	381	424.094	14.1159	A03:18833775-18835241	+	309	309.807	10.2359	A03:18833775-18835241	+	208	223.41	13.1539	A03:18833775-18835241	+	362	288.038
UGT71E	Bra001846	2.67515	A03:18835853-18837286	+	56	57.1847	1.7632	A03:18835853-18837286	+	39	37.663	1.64256	A03:18835853-18837286	+	30	35.0046	3.04277	A03:18835853-18837286	+	72	64.7247	3.17928	A03:18835853-18837286	+	61	67.8996	3.3314	A03:18835853-18837286	+	71	71.1854	3.63981	A03:18835853-18837286	+	72	77.3343	3.99367	A03:18835853-18837286	+	107	85.1382
UGT71E	Bra001847	1.27663	A03:18843741-18845141	-	26	26.55	2.37	A03:18843741-18845141	-	51	49.2517	1.51961	A03:18843741-18845141	-	27	31.5041	1.17298	A03:18843741-18845141	-	27	24.2717	1.98218	A03:18843741-18845141	-	37	41.185	1.88092	A03:18843741-18845141	-	39	39.1019	0.623639	A03:18843741-18845141	-	12	12.8891	1.30447	A03:18843741-18845141	-	34	27.0533
UGT71E	Bra007812	0.145099	A09:31009703-31011121	+	3	3.06346	0.0915491	A09:31009703-31011121	+	2	1.93144	0.0554371	A09:31009703-31011121	+	1	1.16682	11.2967	A09:31009703-31011121	+	264	237.324	0.0527699	A09:31009703-31011121	+	1	1.11311	0.0950131	A09:31009703-31011121	+	2	2.00522	0.255937	A09:31009703-31011121	+	5	5.37044	6.27328	A09:31009703-31011121	+	166	132.084
UGT71E	Bra012795	1.44378	A03:22203115-22204539	+	30	30.6346	0.455472	A03:22203115-22204539	+	10	9.65719	0.661932	A03:22203115-22204539	+	12	14.0018	0.298038	A03:22203115-22204539	+	7	6.29268	2.57288	A03:22203115-22204539	+	49	54.5423	0.898142	A03:22203115-22204539	+	19	19.0496	1.32422	A03:22203115-22204539	+	26	27.9263	0.526438	A03:22203115-22204539	+	14	11.1396
UGT71E	Bra015568	101.763	A10:979662-981092	+	2125	2169.95	125.95	A10:979662-981092	+	2779	2683.73	107.031	A10:979662-981092	+	1950	2275.3	44.1873	A10:979662-981092	+	1043	937.609	64.9967	A10:979662-981092	+	1244	1384.71	68.533	A10:979662-981092	+	1457	1460.81	59.2432	A10:979662-981092	+	1169	1255.61	32.702	A10:979662-981092	+	874	695.428
UGT71E	Bra018363	10.6764	A05:7778630-7780093	-	229	233.844	10.9424	A05:7778630-7780093	-	248	239.498	9.51084	A05:7778630-7780093	-	178	207.694	18.764	A05:7778630-7780093	-	455	409.024	12.8689	A05:7778630-7780093	-	253	281.616	12.5929	A05:7778630-7780093	-	275	275.718	11.8392	A05:7778630-7780093	-	240	257.781	14.8975	A05:7778630-7780093	-	409	325.435
UGT71E	Bra018364	10.1148	A05:7781522-7782922	-	206	210.358	3.71765	A05:7781522-7782922	-	80	77.2575	2.58897	A05:7781522-7782922	-	46	53.6737	1.56398	A05:7781522-7782922	-	36	32.3623	10.5538	A05:7781522-7782922	-	197	219.282	7.81304	A05:7781522-7782922	-	162	162.423	4.3135	A05:7781522-7782922	-	83	89.1493	2.03343	A05:7781522-7782922	-	53	42.1713
UGT71E	Bra023861	0	A01:20530952-20531575	+	0	0	0.135232	A01:20530952-20531575	+	1	0.965719	0.493608	A01:20530952-20531575	+	3	3.50046	0	A01:20530952-20531575	+	0	0	0.155951	A01:20530952-20531575	+	1	1.11311	0	A01:20530952-20531575	+	0	0	0	A01:20530952-20531575	+	0	0	0.560428	A01:20530952-20531575	+	5	3.97842
UGT71E	Bra023863	0.0417978	A01:20550272-20552108	-	1	1.02115	0.0395541	A01:20550272-20552108	-	1	0.965719	0	A01:20550272-20552108	-	0	0	0	A01:20550272-20552108	-	0	0	0.0455978	A01:20550272-20552108	-	1	1.11311	0.0410527	A01:20550272-20552108	-	1	1.00261	0.132596	A01:20550272-20552108	-	3	3.22226	0	A01:20550272-20552108	-	0	0
UGT71E	Bra031303	4.38408	A05:16163273-16164709	-	92	93.9462	3.56283	A05:16163273-16164709	-	79	76.2918	6.11712	A05:16163273-16164709	-	112	130.684	2.23428	A05:16163273-16164709	-	53	47.6445	2.80752	A05:16163273-16164709	-	54	60.1078	3.97849	A05:16163273-16164709	-	85	85.222	4.13509	A05:16163273-16164709	-	82	88.0752	1.9733	A05:16163273-16164709	-	53	42.1713
UGT71E	Bra031304	0	A05:16160406-16161845	-	0	0	0	A05:16160406-16161845	-	0	0						0	A05:16160406-16161845	-	0	0	0	A05:16160406-16161845	-	0	0	0	A05:16160406-16161845	-	0	0	0.0503035	A05:16160406-16161845	-	1	1.07409	0	A05:16160406-16161845	-	0	0
UGT71E	Bra031306	0	A05:16155151-16155937	-	0	0	0	A05:16155151-16155937	-	0	0	0	A05:16155151-16155937	-	0	0	0.51134	A05:16155151-16155937	-	5	4.49477	0	A05:16155151-16155937	-	0	0	0	A05:16155151-16155937	-	0	0	0	A05:16155151-16155937	-	0	0	0.270126	A05:16155151-16155937	-	3	2.38705
UGT71E	Bra031307	0.207436	A05:16133221-16134558	-	4	4.08462	0.224906	A05:16118875-16119825	+	3	2.89716	0.118907	A05:16133221-16134558	-	2	2.33364	0.688453	A05:16133221-16134558	-	15	13.4843	0.452675	A05:16133221-16134558	-	8	8.90486	0.407508	A05:16133221-16134558	-	8	8.02089	0.384357	A05:16133221-16134558	-	7	7.51861	0.56739	A05:16133221-16134558	-	14	11.1396
UGT71E	Bra031310	0.158351	A05:16118875-16119825	+	2	2.04231	0.224906	A05:16118875-16119825	+	3	2.89716	0.181861	A05:16118875-16119825	+	2	2.33364	0.140542	A05:16118875-16119825	+	2	1.79791	0.432176	A05:16118875-16119825	+	5	5.56554	0.0777878	A05:16118875-16119825	+	1	1.00261	0.336498	A05:16118875-16119825	+	4	4.29635	0.309862	A05:16118875-16119825	+	5	3.97842
UGT71E	Bra031559	6.04326	A09:35821998-35835267	-	121	123.558	10.5362	A09:35821998-35835267	-	222	214.39	6.63075	A09:35821998-35835267	-	116	134.2	6.31233	A09:35821998-35835267	-	139	124.075	1.99673	A09:35821998-35835267	-	36	38.9639	5.43057	A09:35821998-35835267	-	111	111.288	6.12235	A09:35821998-35835267	-	115	123.516	6.07854	A09:35821998-35835267	-	153	121.738
UGT71E	Bra031561	33.7753	A01:11856026-11857471	-	714	729.104
UGT71E	Bra039557	33.7753	A01:11856026-11857471	-	714	729.104	12.4457	A01:11856026-11857471	-	278	268.47	8.24086	A01:11856026-11857471	-	152	177.357	8.62033	A01:11856026-11857471	-	206	185.184	51.7135	A01:11856026-11857471	-	1002	1115.33	13.4743	A01:11856026-11857471	-	290	290.757	8.40951	A01:11856026-11857471	-	168	180.447	6.43084	A01:11856026-11857471	-	174	138.449
UGT72E	Bra000942	2.09497	A03:14054674-14055639	-	27	27.5712	2.05707	A03:14054674-14055639	-	28	27.0401	1.87114	A03:14054674-14055639	-	21	24.5032	3.30498	A03:14054674-14055639	-	48	43.1498	2.45639	A03:14054674-14055639	-	29	32.2801	3.81152	A03:14054674-14055639	-	50	50.1306	4.28608	A03:14054674-14055639	-	52	55.8526	3.33999	A03:14054674-14055639	-	55	43.7626
UGT72E	Bra008535	0	A02:16282953-16284377	+	0	0	0.0910943	A02:16282953-16284377	+	2	1.93144	0	A02:16282953-16284377	+	0	0	0	A02:16282953-16284377	+	0	0	0	A02:16282953-16284377	+	0	0	0	A02:16282953-16284377	+	0	0	0	A02:16282953-16284377	+	0	0	0	A02:16282953-16284377	+	0	0
UGT72E	Bra008540	232.854	A02:16309411-16310859	-	4935	5038.87	216.37	A02:16309411-16310859	-	4845	4678.77	198.377	A02:16309411-16310859	-	3668	4279.83	212.381	A02:16309411-16310859	-	5088	4573.61	210.928	A02:16309411-16310859	-	4097	4560.3	220.367	A02:16309411-16310859	-	4755	4766.83	185.549	A02:16309411-16310859	-	3716	3991.18	172.18	A02:16309411-16310859	-	4671	3715.91
UGT72E	Bra011705	0	A01:955360-956745	+	0	0	0	A01:955360-956745	+	0	0	0.114012	A01:955360-956745	+	2	2.33364	0.0440038	A01:955360-956745	+	1	0.898954	0	A01:955360-956745	+	0	0	0	A01:955360-956745	+	0	0	0	A01:955360-956745	+	0	0	0	A01:955360-956745	+	0	0
UGT72E	Bra012092	122.881	A07:10076910-10078358	-	2604	2659.09	243.976	A07:10076910-10078358	-	5463	5275.72	244.243	A07:10076910-10078358	-	4516	5269.36	137.63	A07:10076910-10078358	-	3297	2963.85	57.7656	A07:10076910-10078358	-	1122	1248.91	162.086	A07:10076910-10078358	-	3497	3506.13	185.655	A07:10076910-10078358	-	3718	3993.46	97.4438	A07:10076910-10078358	-	2643	2102.99
UGT72E	Bra012892	0.0473043	A03:21689260-21690705	-	1	1.02115	0.0447688	A03:21689260-21690705	-	1	0.965719	0.0542162	A03:21689260-21690705	-	1	1.16682	0	A03:21689260-21690705	-	0	0	0	A03:21689260-21690705	-	0	0	0.0929261	A03:21689260-21690705	-	2	2.00522	0	A03:21689260-21690705	-	0	0	0	A03:21689260-21690705	-	0	0
UGT72E	Bra012893	8.70213	A03:21684916-21686388	-	188	191.977	14.3684	A03:21684916-21686388	-	328	316.756	14.8534	A03:21684916-21686388	-	280	326.709	2.66129	A03:21684916-21686388	-	65	58.432	6.71656	A03:21684916-21686388	-	133	148.043	18.2767	A03:21684916-21686388	-	402	403.05	12.8314	A03:21684916-21686388	-	262	281.411	3.76092	A03:21684916-21686388	-	104	82.7512
UGT72E	Bra033266	0.0391796	A10:4602364-4604379	-	1	1.02115	0.1483	A10:4602364-4604379	-	4	3.86288	0.134643	A10:4602364-4604379	-	3	3.50046	0	A10:4602364-4604379	-	0	0	0	A10:4602364-4604379	-	0	0	0.346323	A10:4602364-4604379	-	9	9.0235	0.165665	A10:4602364-4604379	-	4	4.29635	0	A10:4602364-4604379	-	0	0
UGT72E	Bra037155	5.06862	A09:4220843-4222279	+	98	100.073	7.3917	A09:4220843-4222279	+	151	145.824	7.82688	A09:4220843-4222279	+	132	154.02	4.11964	A09:4220843-4222279	+	90	80.9058	7.11059	A09:4220843-4222279	+	126	140.252	5.58829	A09:4220843-4222279	+	110	110.287	5.36655	A09:4220843-4222279	+	98	105.261	7.39676	A09:4220843-4222279	+	183	145.61
UGT72E	Bra037386	21.0031	A09:765503-766948	-	444	453.393	19.9221	A09:765503-766948	-	445	429.745	17.9455	A09:765503-766948	-	331	386.217	35.2764	A09:765503-766948	-	843	757.818	22.6053	A09:765503-766948	-	438	487.541	24.486	A09:765503-766948	-	527	528.376	22.1751	A09:765503-766948	-	443	475.821	30.9345	A09:765503-766948	-	837	665.988
UGT72E	Bra038862	23.7833	A01:12952459-12953907	+	504	514.662	24.1163	A01:12952459-12953907	+	540	521.488	29.8002	A01:12952459-12953907	+	551	642.918	19.3692	A01:12952459-12953907	+	464	417.115	17.3503	A01:12952459-12953907	+	337	375.117	22.8042	A01:12952459-12953907	+	492	493.285	22.3205	A01:12952459-12953907	+	447	480.117	12.4985	A01:12952459-12953907	+	339	269.737
UGT73D	Bra005241	6.24201	A05:4243034-4253567	+	137	139.663	4.18504	A05:4243034-4253567	+	97	93.5621	14.0726	A05:4243034-4253567	+	269	313.701	4.83758	A05:4243034-4253567	+	120	107.742	5.1798	A05:4243034-4253567	+	105	115.808	3.4428	A05:4243034-4253567	+	77	76.9967	9.15187	A05:4243034-4253567	+	190	203.458	4.51233	A05:4243034-4253567	+	127	100.698
UGT73D	Bra005242
UGT73D	Bra005243	1.84004	A05:4247519-4249011	-	37	37.7828	1.83561	A05:4247519-4249011	-	39	37.663	1.93822	A05:4247519-4249011	-	35	39.6721	1.36412	A05:4247519-4249011	-	31	27.8676	4.61212	A05:4247519-4249011	-	86	94.6143	1.90505	A05:4247519-4249011	-	39	39.1019	1.6845	A05:4247519-4249011	-	32	34.3708	1.943	A05:4247519-4249011	-	50	39.7842
UGT73D	Bra005245
UGT73D	Bra005246	0	A05:4255584-4257071	+	0	0	0	A05:4255584-4257071	+	0	0	0	A05:4255584-4257071	+	0	0	0	A05:4255584-4257071	+	0	0	0	A05:4255584-4257071	+	0	0	0	A05:4255584-4257071	+	0	0	0	A05:4255584-4257071	+	0	0	0	A05:4255584-4257071	+	0	0
UGT73D	Bra006973	17.3117	A09:26598231-26599703	-	374		4.29301	A09:26598231-26599703	-	98	94.6404	3.87249	A09:26598231-26599703	-	73	85.1778	9.45781	A09:26598231-26599703	-	231	207.658						5.04655	A09:26598231-26599703	-	111	111.29	5.0444	A09:26598231-26599703	-	103	110.631	8.10044	A09:26598231-26599703	-	224	178.233
UGT73D	Bra011490	0.424702	A01:1960428-1962166	+	9	9.19039	1.74173	A01:1960428-1962166	+	39	37.663						1.83673	A01:1960428-1962166	+	44	39.554	20.5537	A09:26598231-26599703	-	407	453.035	0.1854	A01:1960428-1962166	+	4	4.01045	1.44809	A01:1960428-1962166	+	29	31.1485	2.98636	A01:1960428-1962166	+	81	64.4504
UGT73D	Bra011492	0	A01:1951339-1952694	+	0	0	0	A01:1951339-1952694	+	0	0	0	A01:1951339-1952694	+	0	0	0.542018	A01:1951339-1952694	+	12	10.7874	0.835347	A01:1951339-1952694	+	15	16.6966	0.150401	A01:1951339-1952694	+	3	3.00783	0	A01:1951339-1952694	+	0	0	0.239315	A01:1951339-1952694	+	6	4.77411
UGT73D	Bra011493	0	A01:1948912-1950533	+	0	0	0	A01:1948912-1950533	+	0	0	0	A01:1948912-1950533	+	0	0						0	A01:1948912-1950533	+	0	0	0.0449279	A01:1948912-1950533	+	1	1.00261	0	A01:1948912-1950533	+	0	0	0.035735	A01:1948912-1950533	+	1	0.795684
UGT73D	Bra011495	0	A01:1941112-1942467	+	0	0	0	A01:1941112-1942467	+	0	0	0	A01:1941112-1942467	+	0	0						0.835347	A01:1941112-1942467	+	15	16.6966	0.150415	A01:1941112-1942467	+	4	3.00812	0	A01:1948912-1950533	+	0	0	0.239315	A01:1941112-1942467	+	6	4.77411
UGT73D	Bra011496						0	A01:1941112-1942467	+	0	0	2.79869	A03:20444265-20445930	+	52	60.6746
UGT73D	Bra013105	2.44195	A03:20444265-20445930	+	52	53.1	1.82217	A03:20444265-20445930	+	41	39.5945	2.79869	A03:20444265-20445930	+	52	60.6746	1.78625	A03:20444265-20445930	+	43	38.655	1.79322	A03:20444265-20445930	+	35	38.9588	1.38376	A03:20444265-20445930	+	30	30.0783	1.78887	A03:20444265-20445930	+	36	38.6672	1.10069	A03:20444265-20445930	+	30	23.8705
UGT73D	Bra015219	59.6569	A10:3325277-3328850	-	1583	1616.49	34.1052	A10:3325277-3328850	-	978	944.473	31.7274	A10:3325277-3328850	-	721	841.277	32.9263	A10:3325277-3328850	-	1006	904.348	89.3762	A10:3325277-3328850	-	2122	2362.02	37.7281	A10:3325277-3328850	-	1015	1017.65	34.6851	A10:3325277-3328850	-	845	907.604	33.7015	A10:3325277-3328850	-	1145	910.263
UGT73D	Bra016424	24.7687	A08:18402669-18406020	+	566	577.973	21.5551	A08:18402669-18406020	+	540	520.523	20.9412	A08:18402669-18406020	+	454	529.736	16.7026	A08:18402669-18406020	+	475	426.104	26.8397	A08:18402669-18406020	+	583	647.829	22.7391	A08:18402669-18406020	+	564	565.472	21.6839	A08:18402669-18406020	+	492	527.377	16.4212	A08:18402669-18406020	+	528	419.326
UGT73D	Bra017224	0.410709	A04:15910970-15912460	-	9	9.19039	0.561434	A04:15910970-15912460	-	13	12.5543	0.627559	A04:15910970-15912460	-	12	14.0018	0.484344	A04:15910970-15912460	-	12	10.7874	0.348507	A04:15910970-15912460	-	7	7.79176	0.537866	A04:15910970-15912460	-	12	12.0313	0.772467	A04:15910970-15912460	-	16	17.1854	0.142603	A04:15910970-15912460	-	4	3.18274
UGT73D	Bra017463	0	A09:15617051-15618484	-	0	0	0	A09:15617051-15618484	-	0	0	0	A09:15617051-15618484	-	0	0	0	A09:15617051-15618484	-	0	0	0	A09:15617051-15618484	-	0	0	0	A09:15617051-15618484	-	0	0	0	A09:15617051-15618484	-	0	0	0	A09:15617051-15618484	-	0	0
UGT73D	Bra023079	0	A03:8560577-8562007	-	0	0	0	A03:8560577-8562007	-	0	0	0	A03:8560577-8562007	-	0	0	0	A03:8560577-8562007	-	0	0	0	A03:8560577-8562007	-	0	0	0	A03:8560577-8562007	-	0	0	0	A03:8560577-8562007	-	0	0	0	A03:8560577-8562007	-	0	0
UGT73D	Bra023080	1.9291	A03:8563540-8564969	-	37	37.7827	0.493469	A03:8563540-8564969	-	10	9.65719	0.298872	A03:8563540-8564969	-	5	5.8341	1.06134	A03:8563540-8564969	-	23	20.6759	1.87734	A03:8563540-8564969	-	33	36.7326	0	A03:8563540-8564969	-	0	0	0	A03:8563540-8564969	-	0	0	0.488957	A03:8563540-8564969	-	12	9.54821
UGT73D	Bra023081	0.410709	A03:8566705-8568195	-	9	9.19039	0.475059	A03:8566705-8568195	-	11	10.6229	0.418373	A03:8566705-8568195	-	8	9.33456	0.524706	A03:8566705-8568195	-	13	11.6864	0.14936	A03:8566705-8568195	-	3	3.33932	0.134466	A03:8566705-8568195	-	3	3.00783	0.289675	A03:8566705-8568195	-	6	6.44453	0.392158	A03:8566705-8568195	-	11	8.75253
UGT73D	Bra024461	0	A06:15929173-15930582	-	0	0	0	A06:15929173-15930582	-	0	0	0	A06:15929173-15930582	-	0	0	0	A06:15929173-15930582	-	0	0	0	A06:15929173-15930582	-	0	0	0	A06:15929173-15930582	-	0	0	0	A06:15929173-15930582	-	0	0	0	A06:15929173-15930582	-	0	0
UGT73D	Bra028098	0.0955409	A09:18315130-18316563	+	2	2.04231	0.0452103	A09:18315130-18316563	+	1	0.965719	0	A09:18315130-18316563	+	0	0	0.0845213	A09:18315130-18316563	+	2	1.79791	0	A09:18315130-18316563	+	0	0	0	A09:18315130-18316563	+	0	0	0	A09:18315130-18316563	+	0	0	0	A09:18315130-18316563	+	0	0
UGT73D	Bra034608	65.8058	A08:12553004-12557305	+	1494	1524.87	37.2637	A08:12553004-12557305	+	891	860.324	37.2285	A08:12553004-12557305	+	742	864.859	27.4779	A08:12553004-12557305	+	692	621.752	69.265	A08:12553004-12557305	+	1440	1602.4	39.2112	A08:12553004-12557305	+	905	907.336	26.8609	A08:12553004-12557305	+	568	609.55	30.5324	A08:12553004-12557305	+	891	708.671
UGT73D	Bra034609
UGT73D	Bra034610	59.156	A08:12550073-12551786	+	1278	1305.04	47.3545	A08:12550073-12551786	+	1081	1043.94	45.0376	A08:12550073-12551786	+	849	990.63	57.8523	A08:12550073-12551786	+	1413	1270.22	54.1365	A08:12550073-12551786	+	1072	1193.25	42.7365	A08:12550073-12551786	+	940	942.455	44.2242	A08:12550073-12551786	+	903	969.901	57.4263	A08:12550073-12551786	+	1588	1263.55
UGT74L	Bra000329	0	A03:10566666-10568109	+	0	0	0	A03:10566666-10568109	+	0	0	0	A03:10566666-10568109	+	0	0	0	A03:10566666-10568109	+	0	0	0.154083	A03:10566666-10568109	+	3	3.04729	0.120936	A03:10566666-10568109	+	3	2.39309	0	A03:10566666-10568109	+	0	0	0	A03:10566666-10568109	+	0	0
UGT74L	Bra000330	0.307861	A03:10584711-10586157	+	7	6.12694	0.0971265	A03:10584711-10586157	+	3	1.93146	0.117645	A03:10584711-10586157	+	3	2.33365	0.272454	A03:10584711-10586157	+	7	5.39379	0.335909	A03:10584711-10586157	+	6	6.67865	0.251996	A03:10584711-10586157	+	5	5.01306	0.217293	A03:10584711-10586157	+	4	4.29635	0.561367	A03:10584711-10586157	+	14	11.1396
UGT74L	Bra004787	48.0042	A05:1828401-1830557	+	931	949.674	23.0225	A05:1828401-1830557	+	468	451.956	30.6304	A05:1828401-1830557	+	519	604.413	11.3834	A05:1828401-1830557	+	249	222.941	63.18	A05:1828401-1830557	+	1105	1229.98	26.1034	A05:1828401-1830557	+	512	513.337	21.3747	A05:1828401-1830557	+	388	416.746	14.2117	A05:1828401-1830557	+	350	277.694
UGT74L	Bra004788	30.8179	A05:1830935-1833008	+	667	680.089	31.2687	A05:1830935-1833008	+	690	666.346	34.4447	A05:1830935-1833008	+	652	759.599	30.7407	A05:1830935-1833008	+	751	674.216	23.8493	A05:1830935-1833008	+	473	526.5	22.5038	A05:1830935-1833008	+	500	501.306	25.5281	A05:1830935-1833008	+	530	568.193	37.955	A05:1830935-1833008	+	1055	839.447
UGT74L	Bra005641	23.0324	A05:6696462-6699100	-	466	475.858	29.6442	A05:6696462-6699100	-	632	609.368	28.5523	A05:6696462-6699100	-	498	581.076	16.5306	A05:6696462-6699100	-	375	337.107	59.5381	A05:6696462-6699100	-	1091	1213.29	82.5991	A05:6696462-6699100	-	1712	1716.47	24.6246	A05:6696462-6699100	-	472	505.895	9.97501	A05:6696462-6699100	-	259	206.083
UGT74L	Bra015448	0	A10:1707086-1708665	+	0	0	0	A10:1707086-1708665	+	0	0	0	A10:1707086-1708665	+	0	0	0	A10:1707086-1708665	+	0	0	0.0553979	A10:1707086-1708665	+	1	1.11311	0.049871	A10:1707086-1708665	+	1	1.00261	0	A10:1707086-1708665	+	0	0	0.0396764	A10:1707086-1708665	+	1	0.795684
UGT74L	Bra021740	1.1083	A04:14187991-14192180	+	23	22.4657	1.68989	A04:14187991-14192180	+	32	29.9373	1.27154	A04:14187991-14192180	+	21	23.3366	5.29475	A04:14187991-14192180	+	100	89.8953	1.15428	A04:14187991-14192180	+	21	23.3753	1.83314	A04:14187991-14192180	+	30	29.0759	0.612467	A04:14187991-14192180	+	10	9.66905	6.21017	A04:14187991-14192180	+	138	109.805
UGT74L	Bra021743	0.251896	A04:14214854-14217025	+	6	5.10602	0.143037	A04:14214854-14217025	+	3	2.89716	0.115503	A04:14214854-14217025	+	3	2.33374	0.222892	A04:14214854-14217025	+	5	4.49477	0.164898	A04:14214854-14217025	+	4	3.33934	0.148449	A04:14214854-14217025	+	4	3.00789	0.106714	A04:14214854-14217025	+	3	2.1493	0.0787378	A04:14214854-14217025	+	3	1.59147
UGT74L	Bra022864	0	A03:7459076-7461106	+	0	0	0	A03:7459076-7461106	+	0	0	0	A03:7459076-7461106	+	0	0	0.0446951	A03:7459076-7461106	+	1	0.898954	0	A03:7459076-7461106	+	0	0	0	A03:7459076-7461106	+	0	0	0	A03:7459076-7461106	+	0	0	0	A03:7459076-7461106	+	0	0
UGT74L	Bra024634	87.4241	A09:23901462-23903027	+	1785	1822.76	75.9728	A09:23901462-23903027	+	1639	1582.81	41.6555	A09:23901462-23903027	+	742	865.78	35.8802	A09:23901462-23903027	+	828	744.334	184.946	A09:23901462-23903027	+	3461	3852.47	95.9249	A09:23901462-23903027	+	1994	1999.21	34.3166	A09:23901462-23903027	+	662	711.046	39.341	A09:23901462-23903027	+	1028	817.963
UGT74L	Bra030620	6.6512	A08:21052163-21053853	+	131	133.771	4.80537	A08:21052163-21053853	+	100	96.5719	4.07429	A08:21052163-21053853	+	70	81.6774	7.32365	A08:21052163-21053853	+	163	146.529	16.2316	A08:21052163-21053853	+	293	326.141	10.4729	A08:21052163-21053853	+	210	210.548	4.03129	A08:21052163-21053853	+	75	80.5566	7.97496	A08:21052163-21053853	+	201	159.933
UGT75L	Bra015435	1.51033	A10:1792119-1792835	+	13	13.275	0.330205	A10:1792119-1792835	+	3	2.89716	0.267491	A10:1792119-1792835	+	2	2.33364	0.931574	A10:1792119-1792835	+	9	8.09058	8.7575	A10:1792119-1792835	+	69	76.8045	0.685059	A10:1792119-1792835	+	6	6.01567	0.124028	A10:1792119-1792835	+	1	1.07409	0.273384	A10:1792119-1792835	+	3	2.38705
UGT75L	Bra017882	0.447577	A03:31240747-31247015	+	9	9.19039	0.47067	A03:31240747-31247015	+	10	9.65719	0.399043	A03:31240747-31247015	+	7	8.16774	0.264023	A03:31240747-31247015	+	6	5.39372	2.06188	A03:31240747-31247015	+	38	42.2981	1.61196	A03:31240747-31247015	+	33	33.0862	2.42147	A03:31240747-31247015	+	46	49.408	0.42746	A03:31240747-31247015	+	11	8.75253
UGT75L	Bra031483	6.6594	A01:17035352-17036764	+	137	139.898	9.20085	A01:17035352-17036764	+	200	193.144	12.8147	A01:17035352-17036764	+	230	268.369	1.4192	A01:17035352-17036764	+	33	29.6655	0.477313	A01:17035352-17036764	+	9	10.018	1.57558	A01:17035352-17036764	+	33	33.0862	1.49192	A01:17035352-17036764	+	29	31.1485	0.873559	A01:17035352-17036764	+	23	18.3007
UGT75L	Bra033494	130.27	A01:11607697-11609130	+	2727	2784.69	112.438	A01:11607697-11609130	+	2487	2401.74	116.841	A01:11607697-11609130	+	2134	2489.99	86.085	A01:11607697-11609130	+	2037	1831.17	83.0261	A01:11607697-11609130	+	1593	1773.18	154.511	A01:11607697-11609130	+	3293	3301.6	78.812	A01:11607697-11609130	+	1559	1674.5	71.6621	A01:11607697-11609130	+	1920	1527.71
UGT75L	Bra038079	0.0510399	A08:6683844-6685199	-	1	1.02115	0	A08:6683844-6685199	-	0	0	0	A08:6683844-6685199	-	0	0	0	A08:6683844-6685199	-	0	0	0.723967	A08:6683844-6685199	-	13	14.4704	0.501337	A08:6683844-6685199	-	10	10.0261	0.0540353	A08:6683844-6685199	-	1	1.07409	0.518517	A08:6683844-6685199	-	13	10.3439
UGT75L	Bra038080	38.0387	A08:6674885-6676315	-	795	811.122	26.5505	A08:6674885-6676315	-	586	565.737	25.7331	A08:6674885-6676315	-	469	547.042	44.3112	A08:6674885-6676315	-	1046	940.239	38.8236	A08:6674885-6676315	-	744	827.107	34.553	A08:6674885-6676315	-	735	736.509	22.7628	A08:6674885-6676315	-	450	482.438	35.614	A08:6674885-6676315	-	952	757.354
UGT75L	Bra038445	0.35448	A08:8702070-8703434	-	7	7.14808	0.479281	A08:8702070-8703434	-	10	9.65719	0.870775	A08:8702070-8703434	-	15	17.5023	1.12031	A08:8702070-8703434	-	25	22.4738	0.110506	A08:8702070-8703434	-	2	2.22622	0.298444	A08:8702070-8703434	-	6	6.01567	0.589701	A08:8702070-8703434	-	11	11.815	0.395725	A08:8702070-8703434	-	10	7.95684
UGT76H	Bra000542	10.3407	A03:11678152-11679575	+	201	205.252	13.0494	A03:11678152-11679575	+	268	258.813	14.7447	A03:11678152-11679575	+	250	291.705	8.78722	A03:11678152-11679575	+	193	173.498	9.65496	A03:11678152-11679575	+	172	191.455	13.846	A03:11678152-11679575	+	274	274.716	11.9285	A03:11678152-11679575	+	219	235.225	7.15637	A03:11678152-11679575	+	178	141.632
UGT76H	Bra002556	7.25426	A10:8889156-8890804	-	144	147.046	4.67253	A10:8889156-8890804	-	98	94.6404	2.19446	A10:8889156-8890804	-	38	44.3391	2.94217	A10:8889156-8890804	-	66	59.3309	5.55153	A10:8889156-8890804	-	101	112.424	3.3153	A10:8889156-8890804	-	67	67.175	2.50645	A10:8889156-8890804	-	47	50.4821	1.69275	A10:8889156-8890804	-	43	34.2144
UGT76H	Bra003220	16.816	A07:11967176-11972133	+	522	533.043	10.6378	A07:11967176-11972133	+	349	337.036	9.25837	A07:11967176-11972133	+	251	292.872	2.0771	A07:11967176-11972133	+	73	65.6236	13.0358	A07:11967176-11972133	+	371	412.963	11.4529	A07:11967176-11972133	+	362	362.945	10.7514	A07:11967176-11972133	+	316	339.412	1.60945	A07:11967176-11972133	+	64	50.9238
UGT76H	Bra005869	1.7374	A03:998642-1000637	+	33	32.7471	0.143314	A03:998642-1000637	+	3	2.699	0.0621208	A03:998642-1000637	+	1	1.16682	0.13282	A03:998642-1000637	+	3	2.48955	2.42846	A03:998642-1000637	+	42	45.7256	0.919105	A03:998642-1000637	+	18	17.3161	0.836407	A03:998642-1000637	+	15	15.6566	0.588769	A03:998642-1000637	+	14	11.0632
UGT76H	Bra006707
UGT76H	Bra007184	0	A09:27820031-27821986	+	0	0	0	A09:27820031-27821986	+	0	0	0	A09:27820031-27821986	+	0	0	0	A09:27820031-27821986	+	0	0	0	A09:27820031-27821986	+	0	0	0	A09:27820031-27821986	+	0	0	0	A09:27820031-27821986	+	0	0	0	A09:27820031-27821986	+	0	0
UGT76H	Bra009142	48.7169	A10:15403967-15405725	+	957	977.245	38.3994	A10:15403967-15405725	+	797	769.678	32.2133	A10:15403967-15405725	+	552	644.084	15.2716	A10:15403967-15405725	+	339	304.745	55.7101	A10:15403967-15405725	+	1003	1116.45	39.6516	A10:15403967-15405725	+	793	795.071	46.4014	A10:15403967-15405725	+	861	924.79	16.3102	A10:15403967-15405725	+	410	326.231
UGT76H	Bra009143	70.3865	A10:15406534-15409181	+	1383	1411.93	28.6532	A10:15406534-15409181	+	595	574.325	27.647	A10:15406534-15409181	+	474	552.784	24.7844	A10:15406534-15409181	+	551	494.573	74.1408	A10:15406534-15409181	+	1335	1485.81	31.2075	A10:15406534-15409181	+	625	625.755	35.5188	A10:15406534-15409181	+	660	707.897	22.5093	A10:15406534-15409181	+	566	450.223
UGT76H	Bra009144	13.1121	A10:15411472-15414048	+	274	278.775	17.9657	A10:15411472-15414048	+	395	381.459	14.2588	A10:15411472-15414048	+	261	304.54	14.1334	A10:15411472-15414048	+	333	299.352	3.8694	A10:15411472-15414048	+	77	85.7094	7.08216	A10:15411472-15414048	+	150	150.391	5.28076	A10:15411472-15414048	+	100	107.409	7.8807	A10:15411472-15414048	+	210	166.298
UGT76H	Bra009145	7.35825	A10:15414427-15416361	+	158	160.321	9.16426	A10:15414427-15416361	+	204	196.041	5.70654	A10:15414427-15416361	+	104	121.349	7.93575	A10:15414427-15416361	+	188	168.104	4.24634	A10:15414427-15416361	+	81	90.1618	7.95427	A10:15414427-15416361	+	165	165.43	5.67764	A10:15414427-15416361	+	110	118.15	6.61541	A10:15414427-15416361	+	177	140.836
UGT76H	Bra009146	38.2303	A10:15416765-15418363	+	751	766.887	47.0718	A10:15416765-15418363	+	977	943.507	40.8502	A10:15416765-15418363	+	700	816.774	39.7782	A10:15416765-15418363	+	883	793.776	34.1592	A10:15416765-15418363	+	615	684.561	46.5019	A10:15416765-15418363	+	930	932.429	39.2876	A10:15416765-15418363	+	729	783.01	36.9167	A10:15416765-15418363	+	928	738.395
UGT76H	Bra009147	0.35917	A10:15419874-15421740	+	7	7.14808	1.40832	A10:15419874-15421740	+	29	28.0058	0.999979	A10:15419874-15421740	+	17	19.8359	2.04338	A10:15419874-15421740	+	45	40.4529	1.1197	A10:15419874-15421740	+	20	22.2622	2.36876	A10:15419874-15421740	+	47	47.1227	1.35808	A10:15419874-15421740	+	25	26.8522	2.80683	A10:15419874-15421740	+	70	55.6979
UGT76H	Bra018201	15.452	A06:11002067-11016831	+	316	321.663	20.3582	A06:11002067-11016831	+	438	422.984	10.3745	A06:11002067-11016831	+	185	214.694	20.278	A06:11002067-11016831	+	469	420.711	24.394	A06:11002067-11016831	+	450	499.786	24.7128	A06:11002067-11016831	+	509	510.33	14.952	A06:11002067-11016831	+	290	310.411	29.7673	A06:11002067-11016831	+	774	615.86
UGT76H	Bra018202
UGT76H	Bra018203	29.5968	A06:11017539-11023591	+	1125	1148.08	28.9574	A06:11017539-11023591	+	1258	1214.03	23.0967	A06:11017539-11023591	+	741	864.097	52.6678	A06:11017539-11023591	+	2028	1823.04	16.836	A06:11017539-11023591	+	579	643.973						15.4556	A06:11017539-11023591	+	486	521.769	36.1605	A06:11017539-11023591	+	1588	1263.03
UGT76H	Bra020310	1.25291	A02:6148277-6150132	+	25	25.5289	0.758915	A02:6148277-6150132	+	16	15.4515	0.861743	A02:6148277-6150132	+	15	17.5023	1.24171	A02:6148277-6150132	+	28	25.1707	0.8749	A02:6148277-6150132	+	16	17.8097	0.984525	A02:6148277-6150132	+	20	20.0522	0.848822	A02:6148277-6150132	+	16	17.1854	0.665757	A02:6148277-6150132	+	17	13.5266
UGT76H	Bra033808	1.60788	A01:14001809-14003262	-	32	32.677	1.23644	A01:14001809-14003262	-	26	25.1087	1.26718	A01:14001809-14003262	-	22	25.67	1.46725	A01:14001809-14003262	-	33	29.6655	1.37058	A01:14001809-14003262	-	25	27.8277	0.542893	A01:14001809-14003262	-	11	11.0287	1.5425	A01:14001809-14003262	-	29	31.1485	1.4135	A01:14001809-14003262	-	36	28.6446
UGT76H	Bra034848	11.9454	A05:21704855-21711598	-	685	699.491	14.2528	A05:21704855-21711598	-	864	834.381	15.4799	A05:21704855-21711598	-	776	905.452	7.10517	A05:21704855-21711598	-	462	415.317	8.59485	A05:21704855-21711598	-	452	503.125	12.8432	A05:21704855-21711598	-	750	751.959	9.43055	A05:21704855-21711598	-	513	551.007	5.78068	A05:21704855-21711598	-	425	338.166
UGT78F	Bra023594	0.250028	A02:4119853-4121407	-	6	5.10765	0.378528	A02:4119853-4121407	-	9	7.72675	0.458457	A02:4119853-4121407	-	9	9.33555	0.442318	A02:4119853-4121407	-	10	8.98954	0.65453	A02:4119853-4121407	-	13	13.3583	0.490996	A02:4119853-4121407	-	11	10.0262	0.370456	A02:4119853-4121407	-	8	7.51983	0.351595	A02:4119853-4121407	-	10	7.1621
UGT79A	Bra022688	8.48104	A02:7997332-7998675	+	165	167.894	12.0936	A02:7997332-7998675	+	248	239.219	8.54982	A02:7997332-7998675	+	145	168.697	6.94368	A02:7997332-7998675	+	153	136.733	5.29857	A02:7997332-7998675	+	95	104.79	6.73912	A02:7997332-7998675	+	134	133.354	7.4046	A02:7997332-7998675	+	136	145.625	9.93223	A02:7997332-7998675	+	247	196.046
UGT79A	Bra022689	2.06789	A02:7994470-7995170	+	13	13.275	3.61923	A02:7994470-7995170	+	24	23.1773	3.12167	A02:7994470-7995170	+	17	19.8359	3.84353	A02:7994470-7995170	+	27	24.2717	2.95658	A02:7994470-7995170	+	17	18.9228	2.97123	A02:7994470-7995170	+	19	19.0496	3.92743	A02:7994470-7995170	+	23	24.704	3.37706	A02:7994470-7995170	+	27	21.4835
UGT79A	Bra029045	0	A03:6034345-6035688	+	0	0	0	A03:6034345-6035688	+	0	0	0	A03:6034345-6035688	+	0	0	0	A03:6034345-6035688	+	0	0	0	A03:6034345-6035688	+	0	0	0	A03:6034345-6035688	+	0	0	0	A03:6034345-6035688	+	0	0	0	A03:6034345-6035688	+	0	0
UGT79A	Bra029046	0.309498	A03:6037692-6039035	+	6	6.12693	0.439392	A03:6037692-6039035	+	9	8.69147	0.295681	A03:6037692-6039035	+	5	5.8341	0.136954	A03:6037692-6039035	+	3	2.69686	0.112566	A03:6037692-6039035	+	2	2.22622	0.253337	A03:6037692-6039035	+	5	5.01306	0	A03:6037692-6039035	+	0	0	0.161246	A03:6037692-6039035	+	4	3.18274
UGT79A	Bra029049	0	A03:6051929-6053281	+	0	0	0.0484345	A03:6051929-6053281	+	1	0.965719	0	A03:6051929-6053281	+	0	0	0	A03:6051929-6053281	+	0	0	0	A03:6051929-6053281	+	0	0	0	A03:6051929-6053281	+	0	0	0	A03:6051929-6053281	+	0	0	0	A03:6051929-6053281	+	0	0
UGT82N	Bra023841	20.1154	A01:20347671-20350975	-	391	399.271	1.85028	A01:20347671-20350975	-	38	36.6973	0	A01:20347671-20350975	-	0	0	0.637415	A01:20347671-20350975	-	14	12.5854	79.4289	A01:20347671-20350975	-	1415	1575.05	3.28464	A01:20347671-20350975	-	65	65.1698	0.272341	A01:20347671-20350975	-	5	5.37044	0.482452	A01:20347671-20350975	-	12	9.54821
UGT82N	Bra031343
UGT83I	Bra039152	10.4394	A05:23747123-23748744	+	213	217.505	6.75006	A05:23747123-23748744	+	145	140.029	10.3424	A05:23747123-23748744	+	183	213.528	15.7851	A05:23747123-23748744	+	355	319.129	23.073	A05:23747123-23748744	+	431	478.636	9.36574	A05:23747123-23748744	+	194	194.507	9.8858	A05:23747123-23748744	+	188	201.929	24.6726	A05:23747123-23748744	+	638	507.646
UGT84L	Bra023872	0	A01:20663862-20665355	-	0	0	0.0861715	A01:20663862-20665355	-	2	1.93144	0.104347	A01:20663862-20665355	-	2	2.33364	0.1208	A01:20663862-20665355	-	3	2.69686	0.0496697	A01:20663862-20665355	-	1	1.11311	0.0894338	A01:20663862-20665355	-	2	2.00522	0	A01:20663862-20665355	-	0	0	0.320101	A01:20663862-20665355	-	9	7.16116
UGT84L	Bra031290	0	A05:16313472-16314965	-	0	0	0.0430857	A05:16313472-16314965	-	1	0.965719	0.417387	A05:16313472-16314965	-	8	9.33456	0.1208	A05:16313472-16314965	-	3	2.69686	0.0496697	A05:16313472-16314965	-	1	1.11311	0.134151	A05:16313472-16314965	-	3	3.00783	0.144496	A05:16313472-16314965	-	3	3.22226	0.0711335	A05:16313472-16314965	-	2	1.59137
UGT84L	Bra032179	0.108963	A04:10273709-10275090	-	2	2.04231	0	A04:10273709-10275090	-	0	0	0	A04:10273709-10275090	-	0	0	0	A04:10273709-10275090	-	0	0	0	A04:10273709-10275090	-	0	0	0	A04:10273709-10275090	-	0	0	0.0577045	A04:10273709-10275090	-	1	1.07409	0.042584	A04:10273709-10275090	-	1	0.795684
UGT84L	Bra039191	0.0510399	A09:31604224-31605579	+	1	1.02115	0	A09:31604224-31605579	+	0	0	0	A09:31604224-31605579	+	0	0	0	A09:31604224-31605579	+	0	0						0	A09:31604224-31605579	+	0	0	0	A09:31604224-31605579	+	0	0	0	A09:31604224-31605579	+	0	0
UGT84L	Bra039192	0.0497308	A09:31601405-31602790	+	1	1.02115	0	A09:31601405-31602790	+	0	0	0	A09:31601405-31602790	+	0	0	0	A09:31601405-31602790	+	0	0	0	A09:31604224-31605579	+	0	0	0	A09:31601405-31602790	+	0	0	0	A09:31601405-31602790	+	0	0	0	A09:31601405-31602790	+	0	0
UGT84L	Bra039544	1.27036	A01:11726428-11727147	+	11	11.2327	1.42235	A01:11726428-11727147	+	13	12.5543	1.8612	A01:11726428-11727147	+	14	16.3355	2.98365	A01:11726428-11727147	+	29	26.0697	1.89244	A01:11726428-11727147	+	15	16.6966	2.83739	A01:11726428-11727147	+	25	25.0653	1.97246	A01:11726428-11727147	+	16	17.1854	3.71385	A01:11726428-11727147	+	41	32.6231
UGT84L	Bra039545	0.894417	A01:11746081-11747532	+	19	19.4019	1.11378	A01:11746081-11747532	+	25	24.143	1.02509	A01:11746081-11747532	+	19	22.1696	1.70733	A01:11746081-11747532	+	41	36.8571	0.513594	A01:11746081-11747532	+	10	11.1311	1.66454	A01:11746081-11747532	+	36	36.094	1.59399	A01:11746081-11747532	+	32	34.3708	2.02284	A01:11746081-11747532	+	55	43.7626
UGT84L	Bra039547	1.05355	A01:11755996-11757426	+	22	22.4654	0.90644	A01:11755996-11757426	+	20	19.3144	0.878204	A01:11755996-11757426	+	16	18.6691						0.365737	A01:11755996-11757426	+	7	7.79176	0.423333	A01:11755996-11757426	+	9	9.0235	0.405428	A01:11755996-11757426	+	8	8.5927	0.486414	A01:11755996-11757426	+	13	10.3439
UGT85G	Bra008354	9.32308	A02:14990601-14993918	-	193	196.062	5.51269	A02:14990601-14993918	-	120	115.886	12.8649	A02:14990601-14993918	-	195	227.53	5.25298	A02:14990601-14993918	-	122	109.672	7.00583	A02:14990601-14993918	-	132	146.931	9.84744	A02:14990601-14993918	-	192	192.501	15.4081	A02:14990601-14993918	-	298	320.078	4.80172	A02:14990601-14993918	-	127	101.052
UGT85G	Bra012322	0	A07:8536776-8539345	+	0	0	0	A07:8536776-8539345	+	0	0	0	A07:8536776-8539345	+	0	0	0	A07:8536776-8539345	+	0	0	0	A07:8536776-8539345	+	0	0	0	A07:8536776-8539345	+	0	0	0	A07:8536776-8539345	+	0	0	0	A07:8536776-8539345	+	0	0
UGT85G	Bra012323	0	A07:8532301-8533853	+	0	0	0.0440165	A07:8532301-8533853	+	1	0.965719	0	A07:8532301-8533853	+	0	0	0.205701	A07:8532301-8533853	+	5	4.49477	0.0507429	A07:8532301-8533853	+	1	1.11311	0	A07:8532301-8533853	+	0	0	0	A07:8532301-8533853	+	0	0	0.21802	A07:8532301-8533853	+	6	4.77411
UGT85G	Bra012324	0.370304	A07:8526568-8530740	+	8	8.16924	0.219031	A07:8526568-8530740	+	5	4.82859	0.0530479	A07:8526568-8530740	+	1	1.16682	0.122829	A07:8526568-8530740	+	3	2.69686	0.101001	A07:8526568-8530740	+	2	2.22622	0.0909288	A07:8526568-8530740	+	2	2.00522	0	A07:8526568-8530740	+	0	0	0.0361627	A07:8526568-8530740	+	1	0.795684
UGT85G	Bra016382	0.14226	A08:18165245-18166872	+	3	3.06346	0.179513	A08:18165245-18166872	+	4	3.86288	0.163047	A08:18165245-18166872	+	3	3.50046	0.335593	A08:18165245-18166872	+	8	7.19163	0.206946	A08:18165245-18166872	+	4	4.45243	0.372614	A08:18165245-18166872	+	8	8.02089	0.10036	A08:18165245-18166872	+	2	2.14818	0.111148	A08:18165245-18166872	+	3	2.38705
UGT85G	Bra031386	0.0974618	A05:15589635-15591452	+	2	2.04231	0.0461199	A05:15589635-15591452	+	1	0.965719	0.0558564	A05:15589635-15591452	+	1	1.16682	0	A05:15589635-15591452	+	0	0	0.159505	A05:15589635-15591452	+	3	3.33932	0.287189	A05:15589635-15591452	+	6	6.01567	0.103151	A05:15589635-15591452	+	2	2.14818	0.11423	A05:15589635-15591452	+	3	2.38705
UGT85G	Bra031387	43.2141	A05:15583483-15586335	+	935	954.78	52.9721	A05:15583483-15586335	+	1210	1168.52	39.5627	A05:15583483-15586335	+	749	873.948	17.0102	A05:15583483-15586335	+	417	373.965	42.2904	A05:15583483-15586335	+	842	937.236	48.5119	A05:15583483-15586335	+	1070	1072.79	36.58	A05:15583483-15586335	+	751	806.64	15.9324	A05:15583483-15586335	+	449	357.262
UGT85G	Bra031388	3.14656	A05:15576577-15581291	+	74	75.5654	2.00065	A05:15576577-15581291	+	49	47.3203	1.69278	A05:15576577-15581291	+	33	38.505	1.26697	A05:15576577-15581291	+	32	28.7665	3.45989	A05:15576577-15581291	+	77	84.5962	2.63496	A05:15576577-15581291	+	61	60.1567	2.69674	A05:15576577-15581291	+	61	64.4453	1.33474	A05:15576577-15581291	+	39	31.0317
UGT85G	Bra033891	0	A05:14864928-14865898	+	0	0	0	A05:14864928-14865898	+	0	0	0	A05:14864928-14865898	+	0	0	0	A05:14864928-14865898	+	0	0	0	A05:14864928-14865898	+	0	0	0	A05:14864928-14865898	+	0	0	0	A05:14864928-14865898	+	0	0	0	A05:14864928-14865898	+	0	0
UGT86K	Bra005227	0	A05:4129598-4131272	-	0	0	0	A05:4129598-4131272	-	0	0	0	A05:4129598-4131272	-	0	0	0	A05:4129598-4131272	-	0	0	0	A05:4129598-4131272	-	0	0	0	A05:4129598-4131272	-	0	0	0	A05:4129598-4131272	-	0	0	0	A05:4129598-4131272	-	0	0
UGT86K	Bra005229	0.522898	A05:4146402-4148100	-	11	11.2327	0.359908	A05:4146402-4148100	-	8	7.72575	0.926208	A05:4146402-4148100	-	17	19.8359	0.0841049	A05:4146402-4148100	-	2	1.79791	0.985407	A05:4146402-4148100	-	19	21.1491	0.326837	A05:4146402-4148100	-	7	7.01828	0.150911	A05:4146402-4148100	-	3	3.22226	0.148562	A05:4146402-4148100	-	4	3.18274
UGT86K	Bra034386	28.1464	A04:12272932-12275188	-	594	606.113	24.7106	A04:12272932-12275188	-	551	531.738	27.8014	A04:12272932-12275188	-	512	596.866	9.82323	A04:12272932-12275188	-	235	210.508	24.9174	A04:12272932-12275188	-	482	536.095	18.742	A04:12272932-12275188	-	403	403.44	22.1186	A04:12272932-12275188	-	441	473.444	9.18946	A04:12272932-12275188	-	249	197.355
UGT87J	Bra018333	0.100493	A05:7513742-7515263	-	2	2.04231	0.0475552	A05:7513742-7515263	-	1	0.965719	0.0575989	A05:7513742-7515263	-	1	1.16682	0.222311	A05:7513742-7515263	-	5	4.49477	0	A05:7513742-7515263	-	0	0	1374	0	A05:7513742-7515263	-	0	0.265949	A05:7513742-7515263	-	5	5.37044	0.39264	A05:7513742-7515263	-	10	7.95684
UGT87J	Bra018334	0	A05:7520362-7521789	-	0	0	0.0631016	A05:7520362-7521789	-	1	0.965719	0	A05:7520362-7521789	-	0	0	0.0590825	A05:7520362-7521789	-	1	0.898954	0	A05:7520362-7521789	-	0	0	0.0654804	A05:7520362-7521789	-	1	1.00261	0	A05:7520362-7521789	-	0	0	0.0521354	A05:7520362-7521789	-	1	0.795684
UGT87J	Bra022781	6.89866	A03:7025275-7027830	+	159	162.364	1.72451	A03:7025275-7027830	+	42	40.5602	0.696009	A03:7025275-7027830	+	14	16.3355	3.26113	A03:7025275-7027830	+	85	76.4111	18.1762	A03:7025275-7027830	+	384	427.433	2.59951	A03:7025275-7027830	+	61	61.1593	1.19312	A03:7025275-7027830	+	26	27.9263	3.05022	A03:7025275-7027830	+	90	71.6116
UGT88 E	Bra022165	3.98957	A05:19383912-19384301	+	12	12.1655	3.53986	A05:19383912-19384301	+	12	10.7391	1.15943	A05:19383912-19384301	+	3	3.45971	6.80597	A05:19383912-19384301	+	23	20.0417	7.85664	A05:19383912-19384301	+	22	23.8054	2.39041	A05:19383912-19384301	+	8	7.26948	2.83972	A05:19383912-19384301	+	8	8.29153	8.35463	A05:19383912-19384301	+	32	24.992
UGT89B	Bra003824	3.93731	A07:15225306-15226718	-	81	82.7135	1.56414	A07:15225306-15226718	-	34	32.8344	1.83862	A07:15225306-15226718	-	33	38.505	10.0204	A07:15225306-15226718	-	233	209.456	2.06836	A07:15225306-15226718	-	39	43.4112	1.90979	A07:15225306-15226718	-	40	40.1045	1.95493	A07:15225306-15226718	-	38	40.8153	5.27933	A07:15225306-15226718	-	139	110.6
UGT89B	Bra014275	0	A08:2042508-2043878	+	0	0	0	A08:2042508-2043878	+	0	0	0	A08:2042508-2043878	+	0	0	0.26747	A08:2042508-2043878	+	6	5.39372	0.329794	A08:2042508-2043878	+	6	6.67865	0.346375	A08:2042508-2043878	+	7	7.01828	0.159986	A08:2042508-2043878	+	3	3.22226	0.669227	A08:2042508-2043878	+	17	13.5266
UGT89B	Bra018901	0	A06:1357597-1358982	-	0	0	0	A06:1357597-1358982	-	0	0	0	A06:1357597-1358982	-	0	0	0	A06:1357597-1358982	-	0	0	0	A06:1357597-1358982	-	0	0	0	A06:1357597-1358982	-	0	0	0	A06:1357597-1358982	-	0	0	0	A06:1357597-1358982	-	0	0
UGT89B	Bra021887	3.35781	A04:15047484-15048860	+	68	68.4175	3.3677	A04:15047484-15048860	+	72	68.5662	4.65342	A04:15047484-15048860	+	82	94.5126	2.92689	A04:15047484-15048860	+	67	59.331	5.74153	A04:15047484-15048860	+	105	116.876	5.21804	A04:15047484-15048860	+	107	106.278	4.72157	A04:15047484-15048860	+	89	95.5938	4.69946	A04:15047484-15048860	+	120	95.4821
UGT90C	Bra006271	0.0737547	A03:2771993-2773630	+	1	1.02115	0.279319	A03:2771993-2773630	+	4	3.86288	0.508051	A03:2771993-2773630	+	6	7.00092	0.130846	A03:2771993-2773630	+	2	1.79791	0.241526	A03:2771993-2773630	+	3	3.33932	0.0724586	A03:2771993-2773630	+	1	1.00261	0.0783103	A03:2771993-2773630	+	1	1.07409	0.115423	A03:2771993-2773630	+	2	1.59137
UGT90C	Bra008734	0	A10:13625562-13627389	-	0	0	0	A10:13625562-13627389	-	0	0	0	A10:13625562-13627389	-	0	0	0	A10:13625562-13627389	-	0	0	0	A10:13625562-13627389	-	0	0	0	A10:13625562-13627389	-	0	0	0	A10:13625562-13627389	-	0	0	0	A10:13625562-13627389	-	0	0
UGT90C	Bra013043	0	A03:20816943-20818815	+	0	0	0	A03:20816943-20818815	+	0	0	0	A03:20816943-20818815	+	0	0	2.26647	A03:20816943-20818815	+	45	40.4529	0	A03:20816943-20818815	+	0	0	0	A03:20816943-20818815	+	0	0	0	A03:20816943-20818815	+	0	0	0.133391	A03:20816943-20818815	+	3	2.38705
UGT90C	Bra018440	6.25327	A05:8234549-8236348	+	128	130.708	9.24725	A05:8234549-8236348	+	200	193.144	7.11169	A05:8234549-8236348	+	127	148.186	5.31653	A05:8234549-8236348	+	123	110.571	3.41134	A05:8234549-8236348	+	64	71.2389	2.9751	A05:8234549-8236348	+	62	62.1619	3.10238	A05:8234549-8236348	+	60	64.4453	3.81727	A05:8234549-8236348	+	100	79.5684
UGT91A	Bra006971	7.45797	A09:26585676-26592352	-	166	168.85	6.47426	A09:26585676-26592352	-	152	146.477	10.8257	A09:26585676-26592352	-	210	244.393	2.93246	A09:26585676-26592352	-	74	66.0848	5.70435	A09:26585676-26592352	-	116	129.037	4.80061	A09:26585676-26592352	-	109	108.647	8.16227	A09:26585676-26592352	-	172	183.739	2.73764	A09:26585676-26592352	-	78	61.83
UGT91A	Bra006972
UGT91A	Bra010190	68.8688	A06:20745166-20745546	-	195	199.125	34.9241	A06:20745166-20745546	-	104	100.435	23.5345	A06:20745166-20745546	-	57	66.5087	25.4838	A06:20745166-20745546	-	79	71.0173	118.984	A06:20745166-20745546	-	307	341.724	31.2975	A06:20745166-20745546	-	90	90.235	22.5561	A06:20745166-20745546	-	58	62.2971	42.6847	A06:20745166-20745546	-	152	120.944
UGT91A	Bra014225	23.1211	A08:2374142-2375497	+	453	462.583	22.2212	A08:2374142-2375497	+	460	444.231	16.9098	A08:2374142-2375497	+	289	337.211	19.6933	A08:2374142-2375497	+	436	391.944	40.7092	A08:2374142-2375497	+	731	813.682	28.0247	A08:2374142-2375497	+	559	560.46	14.5895	A08:2374142-2375497	+	270	290.004	21.3788	A08:2374142-2375497	+	536	426.487
UGT91A	Bra035271	11.5586	A08:9734784-9736187	-	236	240.993	9.17792	A08:9734784-9736187	-	198	191.212	9.37528	A08:9734784-9736187	-	167	194.859	2.34001	A08:9734784-9736187	-	54	48.5435	12.3974	A08:9734784-9736187	-	232	258.241	9.86188	A08:9734784-9736187	-	205	205.535	5.23562	A08:9734784-9736187	-	101	108.483	3.17636	A08:9734784-9736187	-	83	66.0418
UGT91A	Bra037821	0	A09:3753598-3755046	-	0	0	0	A09:3753598-3755046	-	0	0	0	A09:3753598-3755046	-	0	0	0	A09:3753598-3755046	-	0	0	0	A09:3753598-3755046	-	0	0	0	A09:3753598-3755046	-	0	0	0	A09:3753598-3755046	-	0	0	0	A09:3753598-3755046	-	0	0
UGT91A	Bra040690	2.35758	A04:3966909-3968432	+	53	54.1212	1.93644	A04:3966909-3968432	+	46	44.4231	2.24282	A04:3966909-3968432	+	44	51.3401	2.71438	A04:3966909-3968432	+	69	62.0278	2.23235	A04:3966909-3968432	+	46	51.203	2.09715	A04:3966909-3968432	+	48	48.1254	2.02332	A04:3966909-3968432	+	43	46.1858	2.18917	A04:3966909-3968432	+	63	50.1281
UGT92M	Bra008873	15.469	A10:14232020-14233480	+	331	338.002	15.259	A10:14232020-14233480	+	345	333.173	17.1395	A10:14232020-14233480	+	320	373.382	12.4845	A10:14232020-14233480	+	302	271.484	18.7125	A10:14232020-14233480	+	367	408.511	11.2462	A10:14232020-14233480	+	245	245.64	13.4998	A10:14232020-14233480	+	273	293.226	14.4588	A10:14232020-14233480	+	396	315.091
UGT92M	Bra015567	26.8948	A10:981336-982769	-	563	574.91	16.8634	A10:981336-982769	-	373	360.213	22.9411	A10:981336-982769	-	419	488.897	11.7062	A10:981336-982769	-	277	249.01	22.9325	A10:981336-982769	-	440	489.768	16.0001	A10:981336-982769	-	341	341.891	16.7836	A10:981336-982769	-	332	356.597	9.33101	A10:981336-982769	-	250	198.921
		1908643					1908643					1908644					1908645
