# Supplementary material for: Comparative genomic and transcriptomic analyses of Family-1 UDP glycosyltransferase in three Brassica species and Arabidopsis indicates stress-responsive regulation
Source: Sci Rep. 2018 Jan 30;8:1875. doi: 10.1038/s41598-018-19535-3 (PMC5789830; doi:10.1038/s41598-018-19535-3)
Supplement: Supplementary file 7 — Supplementary Table S6 [file 41598_2018_19535_MOESM7_ESM.xlsx]

## Sheet: B. rapa RNA Seq data MeJA
Gene Names	Control	Treatment
Bra000471	7.28369	7.28369	d
Bra001845	47.9268	43.4612	d
Bra012795	1.81617	1.4229	d
Bra015568	3.16498	1.10206	d
Bra023861	5.53002	3.2494	d
Bra023863	0.134124	0	d
Bra031559	7.11335	4.58489	d
Bra031561	3.08333	1.35616	d
Bra039557	42.5077	36.458	d
Bra008540	39.1452	0.1581	d
Bra033266	5.95915	2.51649	d
Bra015219	2.96455	1.24128	d
Bra017224	10.704	2.56356	d
Bra034609	13.0853	2.56872	d
Bra034610	2.34265	2.17224	d
Bra034770	3.46138	2.68205	d
Bra005641	30.0211	4.17207	d
Bra021743	65.3265	35.3544	d
Bra022864	9.14393	8.21634	d
Bra030620	33.8866	8.23436	d
Bra038079	8.58866	0.942644	d
Bra038080	5.27496	2.67083	d
Bra003220	9.81291	1.48544	d
Bra006707	4.48276	0.167255	d
Bra007184	0.79878	0.657307	d
Bra009143	43.0072	4.85618	d
Bra009146	33.3266	2.33636	d
Bra034848	1.63939	0.327936	d
Bra023594	23.2862	2.79078	d
Bra023872	42.4412	12.0692	d
Bra031290	109.568	0.167255	d
Bra008354	8.92952	4.96511	d
Bra005229	0.599085	0.156453	d
Bra018333	2.04055	1.73635	d
Bra022165	8.29503	0.159442	d
Bra006271	2.36057	0.224171	d
Bra008734	0.73208	0.152948	d
Bra035271	0.460835	0.320929	d
Gene Names	Control	Treatment
Bra001846	37.7499	53.5736	u
Bra001847	0.153941	0.321616	u
Bra007812	2.58379	5.87442	u
Bra018363	8.10238	16.7738	u
Bra018364	22.4753	24.9252	u
Bra031306	9.84389	10.283	u
Bra031307	35.9451	72.74	u
Bra031310	9.97845	12.3188	u
Bra000942	21.6564	24.0218	u
Bra012892	0.2983	52.7081	u
Bra037386	11.4845	14.6455	u
Bra005241	8.3896	14.8079	u
Bra005242	8.24496	14.8079	u
Bra005246	0.43482	1.78803	u
Bra006973	0.146416	0.302812	u
Bra016424	0.866147	5.10972	u
Bra023081	1.15719	13.448	u
Bra000329	2.88845	27.3381	u
Bra004788	1.67576	2.0026	u
Bra021740	1.88771	1.75052	u
Bra024634	18.5596	48.7832	u
Bra015435	0.300796	45.4263	u
Bra033494	1.95517	76.4206	u
Bra038445	1.58	4.65205	u
Bra002556	0.314618	5.82516	u
Bra009142	0.158698	12.2562	u
Bra018201	0.154603	0.331556	u
Bra018202	0.978098	39.9524	u
Bra018203	7.28617	32.3267	u
Bra020310	0.156624	2.72462	u
Bra033808	0.313931	11.5014	u
Bra029046	10.9119	21.5497	u
Bra039545	4.45601	46.2949	u
Bra039547	0.150713	109.178	u
Bra012322	0.438355	4.90109	u
Bra012323	0.147015	0.610547	u
Bra012324	10.6884	14.3771	u
Bra016382	3.7365	4.5277	u
Bra031386	2.29437	3.99454	u
Bra031387	9.20908	22.6533	u
Bra005227	4.8915	9.60007	u
Bra034386	31.2371	39.3441	u
Bra022781	0.277034	5.77672	u
Bra021887	3.60234	5.39915	u
Bra013043	0.174068	0.181834	u
Bra006971	2.00092	4.47897	u
Bra006972	0.286415	0.598385	u
Bra037821	0.148841	0.308408	u
Bra015567	3.30876	5.49876	u
Bra000330	2.07683	4.28254
